# Supplementary material for: Direct vs. Microclimate-Driven Effects of Tree Species Diversity on Litter Decomposition in Young Subtropical Forest Stands
Source: PLoS One. 2016 Aug 4;11(8):e0160569. doi: 10.1371/journal.pone.0160569 (PMC4973968; doi:10.1371/journal.pone.0160569)
Supplement: S1 Dataset — (ZIP) [file pone.0160569.s001.zip]

Archive with 1 entries (1 files):
- Litter_decomposition_dataset_PLoS_one.csv
