# Supplementary material for: Direct vs. Microclimate-Driven Effects of Tree Species Diversity on Litter Decomposition in Young Subtropical Forest Stands
Source: PLoS One. 2016 Aug 4;11(8):e0160569. doi: 10.1371/journal.pone.0160569 (PMC4973968; doi:10.1371/journal.pone.0160569)
Supplement: S1 Dataset — (ZIP) [file pone.0160569.s001.zip › Litter_decomposition_dataset_PLoS_one.csv]

# Litter decomposition data published in Seidelmann et al.
# Dataset owners: Katrin N. Seidelmann	Michael Scherer-Lorenzen	Pascal A. Niklaus
# Contributions of Katherina A. Pietsch to microclimate data
# Basic plot level data presenting the experimental design of the BEF-China experiment were obtained from the cited
# datasets prepared by Helge Bruelheide	Karsten Schmidt	Karin Nadrowski	Gunnar Seidler
#
# Column description:
# site: experimental site (A or B)
# plot: experimental plot (A/C32...)
# subplot: subplot (S1	S2 or S3)
# litter_sp: litter species (Schima superba (Schi)	Pinus massoniana (Pin) or Osmanthus fragrans (Osm))
# subplot_k: decomposition rate constant k per day (0.001546549	....)
# plot_div: number of tree species planted (0	1	2	4	8	16	24)
# plot_composition: tree species mixture at the plot level (CaHe|NySi)
# subplot_shape: subplot microrelief (linear scale ranging from 1 [strongly concave] to 5 [strongly convex])
# subplot_GRA_NS: subplot north-south gradient
# subplot_GRA_EW: subplot east-west gradient
# subplot_div: number of tree species around subplot position (0-4)
# mean_tree_height: mean height of trees around subplot position [m]
# subplot_composition: tree species mixture around subplot position (CaHe/NySi	...)
# soil_moist_mean: mean annual soil moisture [cm3/cm3]
# air_temp_mean: mean annual air temperature [�C]
# air_temp_ampl: mean daily air temperature amplitude [�C]
# air_temp_ampl_ann: mean annual air temperature amplitude [�C]
# air_hum_mean: mean annual air humidity [%];
# plot_GRA_NS: plot north-south gradient
# plot_GRA_EW: plot east-west gradient
# plot_altitude [m]
# plot_potential_solar_radiation [kWh/m�]
#
#
site;plot;subplot;litter_sp;subplot_k;plot_div;plot_composition;subplot_shape;subplot_GRA_NS;subplot_GRA_EW;subplot_div;mean_tree_height;subplot_composition;soil_moist_mean;air_temp_mean; air_temp_ampl; air_temp_ampl_ann; air_hum_mean;GRA_NS_plot;GRA_EW_plot;plot_altitude;plot_potential_solar_radiation
A;C32;S3;Schi;4.79054835;2;CaHe|NySi;3;-0.676348545;0.181227046;2;5.5;CaHe/NySi;NA;NA;NA;NA;NA;-0.448499464;-0.172162814;140.38;1426155.49
A;C32;S1;Schi;4.63948945;2;CaHe|NySi;3;-0.896977735;-0.078475383;2;4.75;CaHe/NySi;NA;NA;NA;NA;NA;-0.448499464;-0.172162814;140.38;1426155.49
A;C32;S3;Pin;4.6026865;2;CaHe|NySi;3;-0.676348545;0.181227046;2;5.5;CaHe/NySi;NA;NA;NA;NA;NA;-0.448499464;-0.172162814;140.38;1426155.49
A;C32;S3;Osm;5.64490385;2;CaHe|NySi;3;-0.676348545;0.181227046;2;5.5;CaHe/NySi;NA;NA;NA;NA;NA;-0.448499464;-0.172162814;140.38;1426155.49
A;C32;S2;Pin;3.0362963;2;CaHe|NySi;5;-1.464308183;-0.231923632;2;4;CaHe/NySi;18.89;17.61193124;11.15869672;22.77452083;83.77695731;-0.448499464;-0.172162814;140.38;1426155.49
A;C32;S1;Osm;4.9202657;2;CaHe|NySi;3;-0.896977735;-0.078475383;2;4.75;CaHe/NySi;NA;NA;NA;NA;NA;-0.448499464;-0.172162814;140.38;1426155.49
A;C32;S2;Osm;4.23273345;2;CaHe|NySi;5;-1.464308183;-0.231923632;2;4;CaHe/NySi;18.89;17.61193124;11.15869672;22.77452083;83.77695731;-0.448499464;-0.172162814;140.38;1426155.49
A;C32;S2;Schi;3.07869835;2;CaHe|NySi;5;-1.464308183;-0.231923632;2;4;CaHe/NySi;18.89;17.61193124;11.15869672;22.77452083;83.77695731;-0.448499464;-0.172162814;140.38;1426155.49
A;C32;S1;Pin;3.7276647;2;CaHe|NySi;3;-0.896977735;-0.078475383;2;4.75;CaHe/NySi;NA;NA;NA;NA;NA;-0.448499464;-0.172162814;140.38;1426155.49
A;E23;S1;Schi;4.8173211;2;RhCh|ScSu;3;-0.117127175;0.664261217;2;4.5;ScSu/RhCh;NA;NA;NA;NA;NA;-0.516592507;-0.375326426;187.38;1289221.67
A;E23;S1;Osm;5.52806005;2;RhCh|ScSu;3;-0.117127175;0.664261217;2;4.5;ScSu/RhCh;NA;NA;NA;NA;NA;-0.516592507;-0.375326426;187.38;1289221.67
A;E23;S1;Pin;3.82211575;2;RhCh|ScSu;3;-0.117127175;0.664261217;2;4.5;ScSu/RhCh;NA;NA;NA;NA;NA;-0.516592507;-0.375326426;187.38;1289221.67
A;E23;S2;Schi;4.99050265;2;RhCh|ScSu;5;-0.239175041;1.125230097;2;4.25;ScSu/RhCh;NA;NA;NA;NA;NA;-0.516592507;-0.375326426;187.38;1289221.67
A;E23;S2;Osm;4.9980326;2;RhCh|ScSu;5;-0.239175041;1.125230097;2;4.25;ScSu/RhCh;NA;NA;NA;NA;NA;-0.516592507;-0.375326426;187.38;1289221.67
A;E23;S2;Pin;2.1171825;2;RhCh|ScSu;5;-0.239175041;1.125230097;2;4.25;ScSu/RhCh;NA;NA;NA;NA;NA;-0.516592507;-0.375326426;187.38;1289221.67
A;E23;S3;Pin;2.0194647;2;RhCh|ScSu;3;-0.259296046;0.798031172;2;3.75;ScSu/RhCh;NA;NA;NA;NA;NA;-0.516592507;-0.375326426;187.38;1289221.67
A;E23;S3;Schi;2.7795845;2;RhCh|ScSu;3;-0.259296046;0.798031172;2;3.75;ScSu/RhCh;NA;NA;NA;NA;NA;-0.516592507;-0.375326426;187.38;1289221.67
A;E23;S3;Osm;5.24985705;2;RhCh|ScSu;3;-0.259296046;0.798031172;2;3.75;ScSu/RhCh;NA;NA;NA;NA;NA;-0.516592507;-0.375326426;187.38;1289221.67
A;E24;S1;Pin;2.9577921;1;LiFo;3;0.13634565;0.337467325;1;3;LiFo;NA;NA;NA;NA;NA;0.358850565;0.552581412;172.19;1143350.32
A;E24;S1;Osm;4.8371917;1;LiFo;3;0.13634565;0.337467325;1;3;LiFo;NA;NA;NA;NA;NA;0.358850565;0.552581412;172.19;1143350.32
A;E24;S1;Schi;3.75651065;1;LiFo;3;0.13634565;0.337467325;1;3;LiFo;NA;NA;NA;NA;NA;0.358850565;0.552581412;172.19;1143350.32
A;E24;S2;Pin;3.72187945;1;LiFo;4;0.097450054;0.693393167;1;4.25;LiFo;NA;NA;NA;NA;NA;0.358850565;0.552581412;172.19;1143350.32
A;E24;S2;Osm;5.2491599;1;LiFo;4;0.097450054;0.693393167;1;4.25;LiFo;NA;NA;NA;NA;NA;0.358850565;0.552581412;172.19;1143350.32
A;E24;S2;Schi;3.8738107;1;LiFo;4;0.097450054;0.693393167;1;4.25;LiFo;NA;NA;NA;NA;NA;0.358850565;0.552581412;172.19;1143350.32
A;E24;S3;Osm;5.73482525;1;LiFo;3;0.385008882;0.616143008;1;4;LiFo;NA;NA;NA;NA;NA;0.358850565;0.552581412;172.19;1143350.32
A;E24;S3;Pin;3.5283601;1;LiFo;3;0.385008882;0.616143008;1;4;LiFo;NA;NA;NA;NA;NA;0.358850565;0.552581412;172.19;1143350.32
A;E24;S3;Schi;3.81499095;1;LiFo;3;0.385008882;0.616143008;1;4;LiFo;NA;NA;NA;NA;NA;0.358850565;0.552581412;172.19;1143350.32
A;E31;S1;Pin;2.9641139;1;QuFa;3;-0.358440709;0.063202768;1;2.5;QuFa;NA;NA;NA;NA;NA;-0.421164227;-0.120766899;148.75;1439527.49
A;E31;S2;Schi;5.7570282;1;QuFa;3;-0.19376425;0.156907196;1;2.75;QuFa;21.44;17.64599488;10.93824044;23.70095094;82.25227055;-0.421164227;-0.120766899;148.75;1439527.49
A;E31;S3;Pin;4.2224952;1;QuFa;3;-0.317819421;-0.067554603;1;3;QuFa;NA;NA;NA;NA;NA;-0.421164227;-0.120766899;148.75;1439527.49
A;E31;S1;Osm;5.3958899;1;QuFa;3;-0.358440709;0.063202768;1;2.5;QuFa;NA;NA;NA;NA;NA;-0.421164227;-0.120766899;148.75;1439527.49
A;E31;S2;Pin;2.9016697;1;QuFa;3;-0.19376425;0.156907196;1;2.75;QuFa;21.44;17.64599488;10.93824044;23.70095094;82.25227055;-0.421164227;-0.120766899;148.75;1439527.49
A;E31;S1;Schi;3.928495;1;QuFa;3;-0.358440709;0.063202768;1;2.5;QuFa;NA;NA;NA;NA;NA;-0.421164227;-0.120766899;148.75;1439527.49
A;E31;S2;Osm;5.90909085;1;QuFa;3;-0.19376425;0.156907196;1;2.75;QuFa;21.44;17.64599488;10.93824044;23.70095094;82.25227055;-0.421164227;-0.120766899;148.75;1439527.49
A;E31;S3;Schi;4.210202;1;QuFa;3;-0.317819421;-0.067554603;1;3;QuFa;NA;NA;NA;NA;NA;-0.421164227;-0.120766899;148.75;1439527.49
A;E31;S3;Osm;5.22233605;1;QuFa;3;-0.317819421;-0.067554603;1;3;QuFa;NA;NA;NA;NA;NA;-0.421164227;-0.120766899;148.75;1439527.49
A;E33;S2;Schi;3.29676395;1;LiGl;4;-0.647354133;0.329843405;1;2.75;LiGl;23.75;17.76778854;10.91937432;23.42710417;83.03048065;-0.414730208;-0.202277438;131.14;1393530.51
A;E33;S3;Osm;5.19753065;1;LiGl;5;NA;NA;1;1.25;LiGl;NA;NA;NA;NA;NA;-0.414730208;-0.202277438;131.14;1393530.51
A;E33;S3;Pin;3.51717285;1;LiGl;5;NA;NA;1;1.25;LiGl;NA;NA;NA;NA;NA;-0.414730208;-0.202277438;131.14;1393530.51
A;E33;S2;Pin;3.8853009;1;LiGl;4;-0.647354133;0.329843405;1;2.75;LiGl;23.75;17.76778854;10.91937432;23.42710417;83.03048065;-0.414730208;-0.202277438;131.14;1393530.51
A;E33;S3;Schi;3.2124818;1;LiGl;5;NA;NA;1;1.25;LiGl;NA;NA;NA;NA;NA;-0.414730208;-0.202277438;131.14;1393530.51
A;E33;S2;Osm;6.4273142;1;LiGl;4;-0.647354133;0.329843405;1;2.75;LiGl;23.75;17.76778854;10.91937432;23.42710417;83.03048065;-0.414730208;-0.202277438;131.14;1393530.51
A;E33;S1;Pin;4.07960865;1;LiGl;3;-0.363970234;4.46E-17;1;1.25;LiGl;NA;NA;NA;NA;NA;-0.414730208;-0.202277438;131.14;1393530.51
A;E33;S1;Schi;4.6255866;1;LiGl;3;-0.363970234;4.46E-17;1;1.25;LiGl;NA;NA;NA;NA;NA;-0.414730208;-0.202277438;131.14;1393530.51
A;E33;S1;Osm;7.47421815;1;LiGl;3;-0.363970234;4.46E-17;1;1.25;LiGl;NA;NA;NA;NA;NA;-0.414730208;-0.202277438;131.14;1393530.51
A;E34;S3;Schi;6.5736281;1;CaHe;2;-0.16681437;-0.458318714;1;5.75;CaHe;NA;NA;NA;NA;NA;-0.459310777;-0.321612869;129.45;1370397.25
A;E34;S3;Pin;3.5328204;1;CaHe;2;-0.16681437;-0.458318714;1;5.75;CaHe;NA;NA;NA;NA;NA;-0.459310777;-0.321612869;129.45;1370397.25
A;E34;S3;Osm;4.8698811;1;CaHe;2;-0.16681437;-0.458318714;1;5.75;CaHe;NA;NA;NA;NA;NA;-0.459310777;-0.321612869;129.45;1370397.25
A;E34;S2;Schi;5.91373365;1;CaHe;3;-0.08450756;-0.022643732;1;5.5;CaHe;37.21;17.06128136;10.94142077;22.39867809;88.01701002;-0.459310777;-0.321612869;129.45;1370397.25
A;E34;S2;Osm;7.53314375;1;CaHe;3;-0.08450756;-0.022643732;1;5.5;CaHe;37.21;17.06128136;10.94142077;22.39867809;88.01701002;-0.459310777;-0.321612869;129.45;1370397.25
A;E34;S2;Pin;4.0176353;1;CaHe;3;-0.08450756;-0.022643732;1;5.5;CaHe;37.21;17.06128136;10.94142077;22.39867809;88.01701002;-0.459310777;-0.321612869;129.45;1370397.25
A;F21;S3;Pin;3.4016759;1;QuSe;5;0.433565717;0.516703501;1;3.75;CuLa/QuSe;NA;NA;NA;NA;NA;-0.542019603;0.218990135;179.65;1264578.34
A;F21;S3;Osm;4.92323315;1;QuSe;5;0.433565717;0.516703501;1;3.75;CuLa/QuSe;NA;NA;NA;NA;NA;-0.542019603;0.218990135;179.65;1264578.34
A;F21;S1;Pin;3.074468;1;QuSe;4;-0.050654866;0.360428101;1;1.75;CuLa/QuSe;NA;NA;NA;NA;NA;-0.542019603;0.218990135;179.65;1264578.34
A;F21;S2;Pin;2.78429665;1;QuSe;3;0.197465422;0.542531788;1;2.5;QuSe;20.99;17.53636601;9.700114754;24.12284341;81.01899158;-0.542019603;0.218990135;179.65;1264578.34
A;F21;S1;Schi;4.82123025;1;QuSe;4;-0.050654866;0.360428101;1;1.75;CuLa/QuSe;NA;NA;NA;NA;NA;-0.542019603;0.218990135;179.65;1264578.34
A;F21;S1;Osm;5.58671555;1;QuSe;4;-0.050654866;0.360428101;1;1.75;CuLa/QuSe;NA;NA;NA;NA;NA;-0.542019603;0.218990135;179.65;1264578.34
A;F21;S3;Schi;4.41197035;1;QuSe;5;0.433565717;0.516703501;1;3.75;CuLa/QuSe;NA;NA;NA;NA;NA;-0.542019603;0.218990135;179.65;1264578.34
A;F21;S2;Osm;6.03320545;1;QuSe;3;0.197465422;0.542531788;1;2.5;QuSe;20.99;17.53636601;9.700114754;24.12284341;81.01899158;-0.542019603;0.218990135;179.65;1264578.34
A;F21;S2;Schi;3.5195709;1;QuSe;3;0.197465422;0.542531788;1;2.5;QuSe;20.99;17.53636601;9.700114754;24.12284341;81.01899158;-0.542019603;0.218990135;179.65;1264578.34
A;F22;S1;Pin;4.00880595;2;CaHe|NySi;3;0.197465422;0.542531788;2;2.75;CaHe/NySi;NA;NA;NA;NA;NA;-0.326400931;-0.699969055;219.45;1234986.99
A;F22;S1;Osm;5.83676245;2;CaHe|NySi;3;0.197465422;0.542531788;2;2.75;CaHe/NySi;NA;NA;NA;NA;NA;-0.326400931;-0.699969055;219.45;1234986.99
A;F22;S1;Schi;5.545445;2;CaHe|NySi;3;0.197465422;0.542531788;2;2.75;CaHe/NySi;NA;NA;NA;NA;NA;-0.326400931;-0.699969055;219.45;1234986.99
A;F22;S2;Schi;3.56246935;2;CaHe|NySi;4;0.052565273;0.75171843;1;6;NySi;NA;NA;NA;NA;NA;-0.326400931;-0.699969055;219.45;1234986.99
A;F22;S2;Pin;2.8873836;2;CaHe|NySi;4;0.052565273;0.75171843;1;6;NySi;NA;NA;NA;NA;NA;-0.326400931;-0.699969055;219.45;1234986.99
A;F22;S2;Osm;5.28067765;2;CaHe|NySi;4;0.052565273;0.75171843;1;6;NySi;NA;NA;NA;NA;NA;-0.326400931;-0.699969055;219.45;1234986.99
A;F22;S3;Schi;4.658641;2;CaHe|NySi;3;-0.184079382;0.106278281;1;6;NySi;NA;NA;NA;NA;NA;-0.326400931;-0.699969055;219.45;1234986.99
A;F22;S3;Osm;5.2228945;2;CaHe|NySi;3;-0.184079382;0.106278281;1;6;NySi;NA;NA;NA;NA;NA;-0.326400931;-0.699969055;219.45;1234986.99
A;F27;S2;Schi;4.5334825;4;CaSc|ChAx|QuSe|SaSe;3;-0.401061197;0.415311027;2;3.25;ChAx/CaSc;18.31;17.62190642;9.805027322;23.01739987;81.58694325;-0.248992188;0.468286198;175.25;1361050.95
A;F27;S2;Pin;2.1839191;4;CaSc|ChAx|QuSe|SaSe;3;-0.401061197;0.415311027;2;3.25;ChAx/CaSc;18.31;17.62190642;9.805027322;23.01739987;81.58694325;-0.248992188;0.468286198;175.25;1361050.95
A;F27;S1;Pin;3.59091745;4;CaSc|ChAx|QuSe|SaSe;4;-0.165693163;0.060307379;2;5.75;ChAx/CaSc;NA;NA;NA;NA;NA;-0.248992188;0.468286198;175.25;1361050.95
A;F27;S1;Schi;6.319391;4;CaSc|ChAx|QuSe|SaSe;4;-0.165693163;0.060307379;2;5.75;ChAx/CaSc;NA;NA;NA;NA;NA;-0.248992188;0.468286198;175.25;1361050.95
A;F27;S1;Osm;5.8536072;4;CaSc|ChAx|QuSe|SaSe;4;-0.165693163;0.060307379;2;5.75;ChAx/CaSc;NA;NA;NA;NA;NA;-0.248992188;0.468286198;175.25;1361050.95
A;F27;S2;Osm;4.6941263;4;CaSc|ChAx|QuSe|SaSe;3;-0.401061197;0.415311027;2;3.25;ChAx/CaSc;18.31;17.62190642;9.805027322;23.01739987;81.58694325;-0.248992188;0.468286198;175.25;1361050.95
A;F27;S3;Schi;4.3193808;4;CaSc|ChAx|QuSe|SaSe;3;-1.173648178;-0.20694584;3;4.5;CuLa/;NA;NA;NA;NA;NA;-0.248992188;0.468286198;175.25;1361050.95
A;F27;S3;Pin;3.10389065;4;CaSc|ChAx|QuSe|SaSe;3;-1.173648178;-0.20694584;3;4.5;CuLa/;NA;NA;NA;NA;NA;-0.248992188;0.468286198;175.25;1361050.95
A;F27;S3;Osm;5.83376215;4;CaSc|ChAx|QuSe|SaSe;3;-1.173648178;-0.20694584;3;4.5;CuLa/;NA;NA;NA;NA;NA;-0.248992188;0.468286198;175.25;1361050.95
A;F28;S1;Osm;6.6215161;4;CaEy|CyMy|KoBi|LiGl;3;-0.39788816;0.070158418;2;0.5;CyMy/CaEy;NA;NA;NA;NA;NA;-0.410759634;-0.209292487;169.74;1365969.7
A;F28;S1;Schi;3.1829095;4;CaEy|CyMy|KoBi|LiGl;3;-0.39788816;0.070158418;2;0.5;CyMy/CaEy;NA;NA;NA;NA;NA;-0.410759634;-0.209292487;169.74;1365969.7
A;F28;S1;Pin;1.0950657;4;CaEy|CyMy|KoBi|LiGl;3;-0.39788816;0.070158418;2;0.5;CyMy/CaEy;NA;NA;NA;NA;NA;-0.410759634;-0.209292487;169.74;1365969.7
A;F28;S2;Osm;6.0312819;4;CaEy|CyMy|KoBi|LiGl;3;-0.099378007;0.034218592;1;0.75;KoBi;NA;NA;NA;NA;NA;-0.410759634;-0.209292487;169.74;1365969.7
A;F28;S2;Pin;2.6199992;4;CaEy|CyMy|KoBi|LiGl;3;-0.099378007;0.034218592;1;0.75;KoBi;NA;NA;NA;NA;NA;-0.410759634;-0.209292487;169.74;1365969.7
A;F28;S2;Schi;3.57742705;4;CaEy|CyMy|KoBi|LiGl;3;-0.099378007;0.034218592;1;0.75;KoBi;NA;NA;NA;NA;NA;-0.410759634;-0.209292487;169.74;1365969.7
A;F28;S3;Osm;6.40003775;4;CaEy|CyMy|KoBi|LiGl;4;-0.305324641;0.111129081;3;3.25;CyMy/LiGl/KoBi;NA;NA;NA;NA;NA;-0.410759634;-0.209292487;169.74;1365969.7
A;F28;S3;Pin;0.45642155;4;CaEy|CyMy|KoBi|LiGl;4;-0.305324641;0.111129081;3;3.25;CyMy/LiGl/KoBi;NA;NA;NA;NA;NA;-0.410759634;-0.209292487;169.74;1365969.7
A;F28;S3;Schi;3.35808395;4;CaEy|CyMy|KoBi|LiGl;4;-0.305324641;0.111129081;3;3.25;CyMy/LiGl/KoBi;NA;NA;NA;NA;NA;-0.410759634;-0.209292487;169.74;1365969.7
A;G17;S1;Schi;4.9694604;1;CaSc;3;-0.288675135;0.5;1;2.25;CaSc;NA;NA;NA;NA;NA;0.398419792;-0.458329542;203.16;1163869.94
A;G17;S1;Pin;2.76509765;1;CaSc;3;-0.288675135;0.5;1;2.25;CaSc;NA;NA;NA;NA;NA;0.398419792;-0.458329542;203.16;1163869.94
A;G17;S1;Osm;5.70390975;1;CaSc;3;-0.288675135;0.5;1;2.25;CaSc;NA;NA;NA;NA;NA;0.398419792;-0.458329542;203.16;1163869.94
A;G17;S2;Schi;4.3652248;1;CaSc;4;-0.042508696;0.485876619;1;1.25;CaSc;NA;NA;NA;NA;NA;0.398419792;-0.458329542;203.16;1163869.94
A;G17;S2;Osm;5.36530655;1;CaSc;4;-0.042508696;0.485876619;1;1.25;CaSc;NA;NA;NA;NA;NA;0.398419792;-0.458329542;203.16;1163869.94
A;G17;S2;Pin;3.67817435;1;CaSc;4;-0.042508696;0.485876619;1;1.25;CaSc;NA;NA;NA;NA;NA;0.398419792;-0.458329542;203.16;1163869.94
A;G17;S3;Osm;5.81929355;1;CaSc;3;-0.138185108;0.379660463;1;1.5;CaSc;NA;NA;NA;NA;NA;0.398419792;-0.458329542;203.16;1163869.94
A;G17;S3;Schi;2.3307659;1;CaSc;3;-0.138185108;0.379660463;1;1.5;CaSc;NA;NA;NA;NA;NA;0.398419792;-0.458329542;203.16;1163869.94
A;G17;S3;Pin;2.93153035;1;CaSc;3;-0.138185108;0.379660463;1;1.5;CaSc;NA;NA;NA;NA;NA;0.398419792;-0.458329542;203.16;1163869.94
A;G22;S1;Pin;4.2259481;1;LiGl;2;-0.124485152;0.342020143;1;1.75;LiGl;NA;NA;NA;NA;NA;-0.314248423;-0.705813513;220.46;1236461.29
A;G22;S1;Osm;5.97304615;1;LiGl;2;-0.124485152;0.342020143;1;1.75;LiGl;NA;NA;NA;NA;NA;-0.314248423;-0.705813513;220.46;1236461.29
A;G22;S1;Schi;5.7620579;1;LiGl;2;-0.124485152;0.342020143;1;1.75;LiGl;NA;NA;NA;NA;NA;-0.314248423;-0.705813513;220.46;1236461.29
A;G22;S2;Pin;3.355518;1;LiGl;4;-0.708085247;0.330185573;1;2;LiGl;NA;NA;NA;NA;NA;-0.314248423;-0.705813513;220.46;1236461.29
A;G22;S2;Osm;5.22010955;1;LiGl;4;-0.708085247;0.330185573;1;2;LiGl;NA;NA;NA;NA;NA;-0.314248423;-0.705813513;220.46;1236461.29
A;G22;S2;Schi;4.0961833;1;LiGl;4;-0.708085247;0.330185573;1;2;LiGl;NA;NA;NA;NA;NA;-0.314248423;-0.705813513;220.46;1236461.29
A;G22;S3;Osm;5.9458646;1;LiGl;3;-0.233727669;0.225708187;1;3.25;LiGl;NA;NA;NA;NA;NA;-0.314248423;-0.705813513;220.46;1236461.29
A;G22;S3;Pin;2.49558895;1;LiGl;3;-0.233727669;0.225708187;1;3.25;LiGl;NA;NA;NA;NA;NA;-0.314248423;-0.705813513;220.46;1236461.29
A;G22;S3;Schi;2.92745695;1;LiGl;3;-0.233727669;0.225708187;1;3.25;LiGl;NA;NA;NA;NA;NA;-0.314248423;-0.705813513;220.46;1236461.29
A;G24;S2;Osm;4.30354345;1;KoBi;4;0.837949674;-0.043915082;1;1.5;KoBi;20.56;17.64376867;9.283677596;24.41679368;81.43581814;0.360321535;0.478162828;161.81;1175802.23
A;G24;S3;Pin;3.7660408;1;KoBi;4;0.5;0.288675135;1;3.25;KoBi;NA;NA;NA;NA;NA;0.360321535;0.478162828;161.81;1175802.23
A;G24;S2;Pin;2.25384945;1;KoBi;4;0.837949674;-0.043915082;1;1.5;KoBi;20.56;17.64376867;9.283677596;24.41679368;81.43581814;0.360321535;0.478162828;161.81;1175802.23
A;G24;S2;Schi;2.3186698;1;KoBi;4;0.837949674;-0.043915082;1;1.5;KoBi;20.56;17.64376867;9.283677596;24.41679368;81.43581814;0.360321535;0.478162828;161.81;1175802.23
A;G24;S1;Schi;3.80795375;1;KoBi;3;0.622491535;0.054460952;1;2.75;KoBi;NA;NA;NA;NA;NA;0.360321535;0.478162828;161.81;1175802.23
A;G24;S1;Pin;3.51263955;1;KoBi;3;0.622491535;0.054460952;1;2.75;KoBi;NA;NA;NA;NA;NA;0.360321535;0.478162828;161.81;1175802.23
A;G24;S1;Osm;5.13722535;1;KoBi;3;0.622491535;0.054460952;1;2.75;KoBi;NA;NA;NA;NA;NA;0.360321535;0.478162828;161.81;1175802.23
A;G24;S3;Schi;4.80474685;1;KoBi;4;0.5;0.288675135;1;3.25;KoBi;NA;NA;NA;NA;NA;0.360321535;0.478162828;161.81;1175802.23
A;G24;S3;Osm;4.7056384;1;KoBi;4;0.5;0.288675135;1;3.25;KoBi;NA;NA;NA;NA;NA;0.360321535;0.478162828;161.81;1175802.23
A;G28;S3;Pin;5.280017;0;bare;3;-0.199737833;-0.072698626;0;0;bare;NA;NA;NA;NA;NA;-0.261998577;-0.374172746;168.6;1365639.08
A;G28;S3;Schi;4.20830765;0;bare;3;-0.199737833;-0.072698626;0;0;bare;NA;NA;NA;NA;NA;-0.261998577;-0.374172746;168.6;1365639.08
A;G28;S1;Osm;5.8948084;0;bare;3;-0.138405704;-0.02440466;0;0;bare;NA;NA;NA;NA;NA;-0.261998577;-0.374172746;168.6;1365639.08
A;G28;S3;Osm;5.31156395;0;bare;3;-0.199737833;-0.072698626;0;0;bare;NA;NA;NA;NA;NA;-0.261998577;-0.374172746;168.6;1365639.08
A;G28;S1;Pin;2.89352655;0;bare;3;-0.138405704;-0.02440466;0;0;bare;NA;NA;NA;NA;NA;-0.261998577;-0.374172746;168.6;1365639.08
A;G28;S2;Schi;3.4005225;0;bare;3;-0.079924871;-0.035584845;0;0;bare;16.66;17.69216257;11.06306011;23.98063575;82.74838712;-0.261998577;-0.374172746;168.6;1365639.08
A;G28;S2;Pin;2.6969631;0;bare;3;-0.079924871;-0.035584845;0;0;bare;16.66;17.69216257;11.06306011;23.98063575;82.74838712;-0.261998577;-0.374172746;168.6;1365639.08
A;G28;S2;Osm;5.74935225;0;bare;3;-0.079924871;-0.035584845;0;0;bare;16.66;17.69216257;11.06306011;23.98063575;82.74838712;-0.261998577;-0.374172746;168.6;1365639.08
A;G28;S1;Schi;3.6297936;0;bare;3;-0.138405704;-0.02440466;0;0;bare;NA;NA;NA;NA;NA;-0.261998577;-0.374172746;168.6;1365639.08
A;G33;S2;Osm;7.49919145;1;QuSe;3;-0.286570708;-0.01000727;1;1;QuSe;NA;NA;NA;NA;NA;-0.159152723;0.357462869;135.06;1343684.61
A;G33;S2;Pin;6.25905285;1;QuSe;3;-0.286570708;-0.01000727;1;1;QuSe;NA;NA;NA;NA;NA;-0.159152723;0.357462869;135.06;1343684.61
A;G33;S2;Schi;3.4141808;1;QuSe;3;-0.286570708;-0.01000727;1;1;QuSe;NA;NA;NA;NA;NA;-0.159152723;0.357462869;135.06;1343684.61
A;G33;S3;Schi;3.94728885;1;QuSe;3;-0.205313872;0.055013686;1;1;QuSe;NA;NA;NA;NA;NA;-0.159152723;0.357462869;135.06;1343684.61
A;G33;S3;Pin;1.8327672;1;QuSe;3;-0.205313872;0.055013686;1;1;QuSe;NA;NA;NA;NA;NA;-0.159152723;0.357462869;135.06;1343684.61
A;G33;S3;Osm;5.77323055;1;QuSe;3;-0.205313872;0.055013686;1;1;QuSe;NA;NA;NA;NA;NA;-0.159152723;0.357462869;135.06;1343684.61
A;H25;S1;Schi;3.7039543;1;NySi;3;-0.111129081;0.305324641;1;6;NySi;NA;NA;NA;NA;NA;-0.322798152;-0.461003537;180.8;1327694.43
A;H25;S1;Osm;5.4823949;1;NySi;3;-0.111129081;0.305324641;1;6;NySi;NA;NA;NA;NA;NA;-0.322798152;-0.461003537;180.8;1327694.43
A;H25;S1;Pin;2.94513025;1;NySi;3;-0.111129081;0.305324641;1;6;NySi;NA;NA;NA;NA;NA;-0.322798152;-0.461003537;180.8;1327694.43
A;H25;S2;Osm;4.915163;1;NySi;4;-0.504961923;0.279904965;1;6;NySi;NA;NA;NA;NA;NA;-0.322798152;-0.461003537;180.8;1327694.43
A;H25;S2;Pin;2.67930805;1;NySi;4;-0.504961923;0.279904965;1;6;NySi;NA;NA;NA;NA;NA;-0.322798152;-0.461003537;180.8;1327694.43
A;H25;S2;Schi;3.377783;1;NySi;4;-0.504961923;0.279904965;1;6;NySi;NA;NA;NA;NA;NA;-0.322798152;-0.461003537;180.8;1327694.43
A;H25;S3;Osm;5.2870396;1;NySi;3;-0.288675135;0.5;1;4.25;NySi;NA;NA;NA;NA;NA;-0.322798152;-0.461003537;180.8;1327694.43
A;H25;S3;Pin;2.3292913;1;NySi;3;-0.288675135;0.5;1;4.25;NySi;NA;NA;NA;NA;NA;-0.322798152;-0.461003537;180.8;1327694.43
A;H25;S3;Schi;4.3551873;1;NySi;3;-0.288675135;0.5;1;4.25;NySi;NA;NA;NA;NA;NA;-0.322798152;-0.461003537;180.8;1327694.43
A;H31;S2;Pin;3.61518265;2;LiFo|SaMu;3;-0.404026226;4.95E-17;1;5.5;LiFo;20.8;17.58543727;10.46181967;23.01073925;83.08568192;-0.367667621;-0.267126162;148.59;1403737.05
A;H31;S2;Osm;5.71077905;2;LiFo|SaMu;3;-0.404026226;4.95E-17;1;5.5;LiFo;20.8;17.58543727;10.46181967;23.01073925;83.08568192;-0.367667621;-0.267126162;148.59;1403737.05
A;H31;S3;Pin;2.32983515;2;LiFo|SaMu;3;-0.091022938;-0.052552118;2;4.5;LiFo/SaMu;NA;NA;NA;NA;NA;-0.367667621;-0.267126162;148.59;1403737.05
A;H31;S1;Pin;4.7970052;2;LiFo|SaMu;4;-0.587785252;-0.427050983;2;3.25;LiFo/SaMu;NA;NA;NA;NA;NA;-0.367667621;-0.267126162;148.59;1403737.05
A;H31;S3;Osm;5.0576809;2;LiFo|SaMu;3;-0.091022938;-0.052552118;2;4.5;LiFo/SaMu;NA;NA;NA;NA;NA;-0.367667621;-0.267126162;148.59;1403737.05
A;H31;S3;Schi;3.75863495;2;LiFo|SaMu;3;-0.091022938;-0.052552118;2;4.5;LiFo/SaMu;NA;NA;NA;NA;NA;-0.367667621;-0.267126162;148.59;1403737.05
A;H31;S1;Osm;6.6677543;2;LiFo|SaMu;4;-0.587785252;-0.427050983;2;3.25;LiFo/SaMu;NA;NA;NA;NA;NA;-0.367667621;-0.267126162;148.59;1403737.05
A;H31;S1;Schi;3.5390838;2;LiFo|SaMu;4;-0.587785252;-0.427050983;2;3.25;LiFo/SaMu;NA;NA;NA;NA;NA;-0.367667621;-0.267126162;148.59;1403737.05
A;H31;S2;Schi;4.98741475;2;LiFo|SaMu;3;-0.404026226;4.95E-17;1;5.5;LiFo;20.8;17.58543727;10.46181967;23.01073925;83.08568192;-0.367667621;-0.267126162;148.59;1403737.05
A;I12;S3;Pin;4.23684335;1;CaHe;3;0.014644308;0.838971832;1;1.75;CaHe;NA;NA;NA;NA;NA;-0.627986695;0.253723094;189.16;1283511.97
A;I12;S3;Osm;5.8008574;1;CaHe;3;0.014644308;0.838971832;1;1.75;CaHe;NA;NA;NA;NA;NA;-0.627986695;0.253723094;189.16;1283511.97
A;I12;S3;Schi;3.15892535;1;CaHe;3;0.014644308;0.838971832;1;1.75;CaHe;NA;NA;NA;NA;NA;-0.627986695;0.253723094;189.16;1283511.97
A;I12;S1;Osm;4.3546033;1;CaHe;3;-0.339357974;0.467086179;1;2.5;CaHe;NA;NA;NA;NA;NA;-0.627986695;0.253723094;189.16;1283511.97
A;I12;S1;Pin;3.3384798;1;CaHe;3;-0.339357974;0.467086179;1;2.5;CaHe;NA;NA;NA;NA;NA;-0.627986695;0.253723094;189.16;1283511.97
A;I12;S1;Schi;4.1460788;1;CaHe;3;-0.339357974;0.467086179;1;2.5;CaHe;NA;NA;NA;NA;NA;-0.627986695;0.253723094;189.16;1283511.97
A;I27;S2;Pin;2.63631105;2;ChAx|SaSe;3;0.110358032;-0.053825209;2;3.5;ChAx/SaSe;15.16;17.80195776;10.61881421;24.48553293;80.86884244;0.101241454;0.520842127;166.53;1251522.9
A;I27;S1;Pin;2.9927883;2;ChAx|SaSe;4;-0.13634565;0.337467325;2;4;ChAx/SaSe;NA;NA;NA;NA;NA;0.101241454;0.520842127;166.53;1251522.9
A;I27;S1;Osm;6.045422;2;ChAx|SaSe;4;-0.13634565;0.337467325;2;4;ChAx/SaSe;NA;NA;NA;NA;NA;0.101241454;0.520842127;166.53;1251522.9
A;I27;S2;Osm;5.9648665;2;ChAx|SaSe;3;0.110358032;-0.053825209;2;3.5;ChAx/SaSe;15.16;17.80195776;10.61881421;24.48553293;80.86884244;0.101241454;0.520842127;166.53;1251522.9
A;I27;S2;Schi;3.8957107;2;ChAx|SaSe;3;0.110358032;-0.053825209;2;3.5;ChAx/SaSe;15.16;17.80195776;10.61881421;24.48553293;80.86884244;0.101241454;0.520842127;166.53;1251522.9
A;I27;S3;Osm;5.69657325;2;ChAx|SaSe;3;0.255372683;0.364709988;2;3.5;ChAx/SaSe;NA;NA;NA;NA;NA;0.101241454;0.520842127;166.53;1251522.9
A;I27;S3;Pin;2.24238115;2;ChAx|SaSe;3;0.255372683;0.364709988;2;3.5;ChAx/SaSe;NA;NA;NA;NA;NA;0.101241454;0.520842127;166.53;1251522.9
A;I27;S1;Schi;4.14645475;2;ChAx|SaSe;4;-0.13634565;0.337467325;2;4;ChAx/SaSe;NA;NA;NA;NA;NA;0.101241454;0.520842127;166.53;1251522.9
A;I27;S3;Schi;3.0734679;2;ChAx|SaSe;3;0.255372683;0.364709988;2;3.5;ChAx/SaSe;NA;NA;NA;NA;NA;0.101241454;0.520842127;166.53;1251522.9
A;I28;S2;Osm;4.9814178;1;LiFo;3;-0.343017343;-0.030010129;1;4.75;LiFo;18.27;17.72233948;10.58155464;23.81333602;80.89727829;-0.1624875;-0.42329441;168.16;1341497.57
A;I28;S2;Schi;2.6499;1;LiFo;3;-0.343017343;-0.030010129;1;4.75;LiFo;18.27;17.72233948;10.58155464;23.81333602;80.89727829;-0.1624875;-0.42329441;168.16;1341497.57
A;I28;S1;Osm;6.9463515;1;LiFo;3;-0.460473875;-0.265854716;1;4;LiFo;NA;NA;NA;NA;NA;-0.1624875;-0.42329441;168.16;1341497.57
A;I28;S2;Pin;2.618656;1;LiFo;3;-0.343017343;-0.030010129;1;4.75;LiFo;18.27;17.72233948;10.58155464;23.81333602;80.89727829;-0.1624875;-0.42329441;168.16;1341497.57
A;I28;S3;Schi;3.91294235;1;LiFo;3;-0.734168338;-0.267215422;1;4;LiFo;NA;NA;NA;NA;NA;-0.1624875;-0.42329441;168.16;1341497.57
A;I28;S1;Schi;3.5489534;1;LiFo;3;-0.460473875;-0.265854716;1;4;LiFo;NA;NA;NA;NA;NA;-0.1624875;-0.42329441;168.16;1341497.57
A;I28;S3;Pin;3.02226205;1;LiFo;3;-0.734168338;-0.267215422;1;4;LiFo;NA;NA;NA;NA;NA;-0.1624875;-0.42329441;168.16;1341497.57
A;I28;S3;Osm;4.87401655;1;LiFo;3;-0.734168338;-0.267215422;1;4;LiFo;NA;NA;NA;NA;NA;-0.1624875;-0.42329441;168.16;1341497.57
A;I28;S1;Pin;2.81388355;1;LiFo;3;-0.460473875;-0.265854716;1;4;LiFo;NA;NA;NA;NA;NA;-0.1624875;-0.42329441;168.16;1341497.57
A;J21;S3;Osm;4.8022904;2;KoBi|LiGl;3;0.081666586;-0.777005662;1;1;LiGl;NA;NA;NA;NA;NA;-0.250042488;-0.512663073;191.35;1327172.65
A;J21;S2;Pin;3.3829441;2;KoBi|LiGl;5;0.024436891;-0.699780991;2;1.75;LiGl/KoBi;22.25;17.48945856;10.49547541;23.92801882;83.03663069;-0.250042488;-0.512663073;191.35;1327172.65
A;J21;S2;Osm;4.99680985;2;KoBi|LiGl;5;0.024436891;-0.699780991;2;1.75;LiGl/KoBi;22.25;17.48945856;10.49547541;23.92801882;83.03663069;-0.250042488;-0.512663073;191.35;1327172.65
A;J21;S1;Schi;4.853843;2;KoBi|LiGl;2;0.087709795;-0.834502956;2;2;LiGl/KoBi;NA;NA;NA;NA;NA;-0.250042488;-0.512663073;191.35;1327172.65
A;J21;S2;Schi;4.33491155;2;KoBi|LiGl;5;0.024436891;-0.699780991;2;1.75;LiGl/KoBi;22.25;17.48945856;10.49547541;23.92801882;83.03663069;-0.250042488;-0.512663073;191.35;1327172.65
A;J21;S3;Schi;3.53978095;2;KoBi|LiGl;3;0.081666586;-0.777005662;1;1;LiGl;NA;NA;NA;NA;NA;-0.250042488;-0.512663073;191.35;1327172.65
A;J21;S1;Osm;5.30789935;2;KoBi|LiGl;2;0.087709795;-0.834502956;2;2;LiGl/KoBi;NA;NA;NA;NA;NA;-0.250042488;-0.512663073;191.35;1327172.65
A;J21;S1;Pin;3.21365345;2;KoBi|LiGl;2;0.087709795;-0.834502956;2;2;LiGl/KoBi;NA;NA;NA;NA;NA;-0.250042488;-0.512663073;191.35;1327172.65
A;J21;S3;Pin;2.60181855;2;KoBi|LiGl;3;0.081666586;-0.777005662;1;1;LiGl;NA;NA;NA;NA;NA;-0.250042488;-0.512663073;191.35;1327172.65
A;J27;S2;Osm;4.73760875;2;CaEy|CyMy;4;0.293456918;0.362389113;2;0.5;CyMy;NA;NA;NA;NA;NA;0.147669756;0.592271041;159.21;1185430.75
A;J27;S2;Pin;1.6477195;2;CaEy|CyMy;4;0.293456918;0.362389113;2;0.5;CyMy;NA;NA;NA;NA;NA;0.147669756;0.592271041;159.21;1185430.75
A;J27;S3;Pin;2.91778445;2;CaEy|CyMy;3;0.145708122;0.826351822;2;0.5;CyMy;NA;NA;NA;NA;NA;0.147669756;0.592271041;159.21;1185430.75
A;J27;S3;Osm;5.52590655;2;CaEy|CyMy;3;0.145708122;0.826351822;2;0.5;CyMy;NA;NA;NA;NA;NA;0.147669756;0.592271041;159.21;1185430.75
A;J27;S3;Schi;3.82431305;2;CaEy|CyMy;3;0.145708122;0.826351822;2;0.5;CyMy;NA;NA;NA;NA;NA;0.147669756;0.592271041;159.21;1185430.75
A;J27;S1;Schi;4.18004205;2;CaEy|CyMy;3;-0.108507424;0.615376182;0;0;bare;NA;NA;NA;NA;NA;0.147669756;0.592271041;159.21;1185430.75
A;J27;S1;Pin;2.0662869;2;CaEy|CyMy;3;-0.108507424;0.615376182;0;0;bare;NA;NA;NA;NA;NA;0.147669756;0.592271041;159.21;1185430.75
A;J27;S1;Osm;6.02405125;2;CaEy|CyMy;3;-0.108507424;0.615376182;0;0;bare;NA;NA;NA;NA;NA;0.147669756;0.592271041;159.21;1185430.75
A;J27;S2;Schi;3.78093645;2;CaEy|CyMy;4;0.293456918;0.362389113;2;0.5;CyMy;NA;NA;NA;NA;NA;0.147669756;0.592271041;159.21;1185430.75
A;K03;S1;Pin;3.16309365;2;CyGl|QuFa;3;-0.639991718;-0.448127025;2;1.25;CyGl/QuFa;NA;NA;NA;NA;NA;-0.20983306;-0.546633809;291.29;1383823.88
A;K03;S1;Schi;4.1302597;2;CyGl|QuFa;3;-0.639991718;-0.448127025;2;1.25;CyGl/QuFa;NA;NA;NA;NA;NA;-0.20983306;-0.546633809;291.29;1383823.88
A;K03;S1;Osm;4.8868828;2;CyGl|QuFa;3;-0.639991718;-0.448127025;2;1.25;CyGl/QuFa;NA;NA;NA;NA;NA;-0.20983306;-0.546633809;291.29;1383823.88
A;K03;S2;Pin;1.8457247;2;CyGl|QuFa;3;-0.58038679;-0.155514172;2;1;CyGl/QuFa;NA;NA;NA;NA;NA;-0.20983306;-0.546633809;291.29;1383823.88
A;K03;S2;Osm;7.92579615;2;CyGl|QuFa;3;-0.58038679;-0.155514172;2;1;CyGl/QuFa;NA;NA;NA;NA;NA;-0.20983306;-0.546633809;291.29;1383823.88
A;K03;S2;Schi;4.3136722;2;CyGl|QuFa;3;-0.58038679;-0.155514172;2;1;CyGl/QuFa;NA;NA;NA;NA;NA;-0.20983306;-0.546633809;291.29;1383823.88
A;K03;S3;Schi;6.00783065;2;CyGl|QuFa;3;-0.535309848;-0.216279218;2;1.5;CyGl/QuFa;NA;NA;NA;NA;NA;-0.20983306;-0.546633809;291.29;1383823.88
A;K03;S3;Osm;7.51529525;2;CyGl|QuFa;3;-0.535309848;-0.216279218;2;1.5;CyGl/QuFa;NA;NA;NA;NA;NA;-0.20983306;-0.546633809;291.29;1383823.88
A;K03;S3;Pin;3.2334912;2;CyGl|QuFa;3;-0.535309848;-0.216279218;2;1.5;CyGl/QuFa;NA;NA;NA;NA;NA;-0.20983306;-0.546633809;291.29;1383823.88
A;K09;S1;Schi;5.11274845;1;CyGl;4;-0.670823791;-0.69465837;1;1.75;CyGl;NA;NA;NA;NA;NA;-0.722985267;-0.221038778;229.43;1348919.79
A;K09;S1;Pin;2.97343965;1;CyGl;4;-0.670823791;-0.69465837;1;1.75;CyGl;NA;NA;NA;NA;NA;-0.722985267;-0.221038778;229.43;1348919.79
A;K09;S1;Osm;5.1973956;1;CyGl;4;-0.670823791;-0.69465837;1;1.75;CyGl;NA;NA;NA;NA;NA;-0.722985267;-0.221038778;229.43;1348919.79
A;K09;S2;Osm;5.80337955;1;CyGl;3;-0.603597761;-0.582887582;1;2.5;CyGl;NA;NA;NA;NA;NA;-0.722985267;-0.221038778;229.43;1348919.79
A;K09;S2;Pin;2.05998335;1;CyGl;3;-0.603597761;-0.582887582;1;2.5;CyGl;NA;NA;NA;NA;NA;-0.722985267;-0.221038778;229.43;1348919.79
A;K09;S2;Schi;5.2220477;1;CyGl;3;-0.603597761;-0.582887582;1;2.5;CyGl;NA;NA;NA;NA;NA;-0.722985267;-0.221038778;229.43;1348919.79
A;K09;S3;Pin;3.3606718;1;CyGl;2;-0.390642813;-0.6766132;1;3;CyGl;NA;NA;NA;NA;NA;-0.722985267;-0.221038778;229.43;1348919.79
A;K09;S3;Osm;5.8636593;1;CyGl;2;-0.390642813;-0.6766132;1;3;CyGl;NA;NA;NA;NA;NA;-0.722985267;-0.221038778;229.43;1348919.79
A;K09;S3;Schi;9.4604204;1;CyGl;2;-0.390642813;-0.6766132;1;3;CyGl;NA;NA;NA;NA;NA;-0.722985267;-0.221038778;229.43;1348919.79
A;K19;S1;Osm;5.76382815;1;ScSu;2;0.248328788;-0.143372693;1;4.5;ScSu;NA;NA;NA;NA;NA;0.525002717;-0.212114866;207.87;1101357.71
A;K19;S2;Pin;2.56189485;1;ScSu;4;0.04984276;-0.016194894;1;5;ScSu;23.54;17.23379833;9.388155738;23.51612836;83.6100247;0.525002717;-0.212114866;207.87;1101357.71
A;K19;S3;Schi;4.90146455;1;ScSu;3;0.373624839;-0.313508465;1;5;ScSu;NA;NA;NA;NA;NA;0.525002717;-0.212114866;207.87;1101357.71
A;K19;S1;Schi;4.07035955;1;ScSu;2;0.248328788;-0.143372693;1;4.5;ScSu;NA;NA;NA;NA;NA;0.525002717;-0.212114866;207.87;1101357.71
A;K19;S2;Schi;4.5053337;1;ScSu;4;0.04984276;-0.016194894;1;5;ScSu;23.54;17.23379833;9.388155738;23.51612836;83.6100247;0.525002717;-0.212114866;207.87;1101357.71
A;K19;S1;Pin;2.14691905;1;ScSu;2;0.248328788;-0.143372693;1;4.5;ScSu;NA;NA;NA;NA;NA;0.525002717;-0.212114866;207.87;1101357.71
A;K19;S2;Osm;4.69017335;1;ScSu;4;0.04984276;-0.016194894;1;5;ScSu;23.54;17.23379833;9.388155738;23.51612836;83.6100247;0.525002717;-0.212114866;207.87;1101357.71
A;K19;S3;Osm;5.85028205;1;ScSu;3;0.373624839;-0.313508465;1;5;ScSu;NA;NA;NA;NA;NA;0.525002717;-0.212114866;207.87;1101357.71
A;K19;S3;Pin;3.7440313;1;ScSu;3;0.373624839;-0.313508465;1;5;ScSu;NA;NA;NA;NA;NA;0.525002717;-0.212114866;207.87;1101357.71
A;L04;S2;Pin;2.33576275;0;bare;3;-0.432168259;-0.719248766;0;0;bare;17.15;17.46586288;11.0029235;24.27840995;81.50049118;-0.997407586;-0.017409814;287.18;1341652.3
A;L04;S1;Schi;2.9322567;0;bare;2;-0.100405708;-0.309016994;0;0;bare;NA;NA;NA;NA;NA;-0.997407586;-0.017409814;287.18;1341652.3
A;L04;S2;Osm;4.78617565;0;bare;3;-0.432168259;-0.719248766;0;0;bare;17.15;17.46586288;11.0029235;24.27840995;81.50049118;-0.997407586;-0.017409814;287.18;1341652.3
A;L04;S1;Pin;1.8496229;0;bare;2;-0.100405708;-0.309016994;0;0;bare;NA;NA;NA;NA;NA;-0.997407586;-0.017409814;287.18;1341652.3
A;L04;S1;Osm;5.14105785;0;bare;2;-0.100405708;-0.309016994;0;0;bare;NA;NA;NA;NA;NA;-0.997407586;-0.017409814;287.18;1341652.3
A;L04;S3;Pin;2.22161265;0;bare;4;-0.23482951;-0.527435716;0;0;bare;NA;NA;NA;NA;NA;-0.997407586;-0.017409814;287.18;1341652.3
A;L04;S2;Schi;3.5903736;0;bare;3;-0.432168259;-0.719248766;0;0;bare;17.15;17.46586288;11.0029235;24.27840995;81.50049118;-0.997407586;-0.017409814;287.18;1341652.3
A;L04;S3;Osm;6.8070383;0;bare;4;-0.23482951;-0.527435716;0;0;bare;NA;NA;NA;NA;NA;-0.997407586;-0.017409814;287.18;1341652.3
A;L04;S3;Schi;3.8231122;0;bare;4;-0.23482951;-0.527435716;0;0;bare;NA;NA;NA;NA;NA;-0.997407586;-0.017409814;287.18;1341652.3
A;L10;S2;Pin;3.3930546;1;CaEy;4;-0.338807525;-0.350845463;1;0.75;CaFa;17.86;17.85553136;10.22603552;24.34803965;79.52822939;-0.603501597;-0.243830472;217.81;1425214.25
A;L10;S3;Pin;1.95679785;1;CaEy;4;-0.846103036;-0.30795632;1;0.25;CaFa;NA;NA;NA;NA;NA;-0.603501597;-0.243830472;217.81;1425214.25
A;L10;S1;Schi;3.85956475;1;CaEy;3;-0.834502956;-0.087709795;0;0;bare;NA;NA;NA;NA;NA;-0.603501597;-0.243830472;217.81;1425214.25
A;L10;S1;Pin;2.20180775;1;CaEy;3;-0.834502956;-0.087709795;0;0;bare;NA;NA;NA;NA;NA;-0.603501597;-0.243830472;217.81;1425214.25
A;L10;S1;Osm;5.5375683;1;CaEy;3;-0.834502956;-0.087709795;0;0;bare;NA;NA;NA;NA;NA;-0.603501597;-0.243830472;217.81;1425214.25
A;L10;S3;Osm;4.40505725;1;CaEy;4;-0.846103036;-0.30795632;1;0.25;CaFa;NA;NA;NA;NA;NA;-0.603501597;-0.243830472;217.81;1425214.25
A;L10;S2;Schi;2.37134295;1;CaEy;4;-0.338807525;-0.350845463;1;0.75;CaFa;17.86;17.85553136;10.22603552;24.34803965;79.52822939;-0.603501597;-0.243830472;217.81;1425214.25
A;L10;S3;Schi;2.68733075;1;CaEy;4;-0.846103036;-0.30795632;1;0.25;CaFa;NA;NA;NA;NA;NA;-0.603501597;-0.243830472;217.81;1425214.25
A;L10;S2;Osm;5.3205831;1;CaEy;4;-0.338807525;-0.350845463;1;0.75;CaFa;17.86;17.85553136;10.22603552;24.34803965;79.52822939;-0.603501597;-0.243830472;217.81;1425214.25
A;L11;S1;Pin;2.22016725;1;CaSc;2;-0.248968721;-0.369111309;1;1.75;CaSc;NA;NA;NA;NA;NA;-0.576536485;-0.244725219;206.27;1399145.46
A;L11;S3;Osm;5.37283285;1;CaSc;3;-0.70496111;-0.175766546;1;1.5;CaSc;NA;NA;NA;NA;NA;-0.576536485;-0.244725219;206.27;1399145.46
A;L11;S2;Pin;2.8291953;1;CaSc;3;-0.383805571;0.006699351;1;2.75;CaSc;15.86;17.71308111;9.937459016;23.91259341;80.40099044;-0.576536485;-0.244725219;206.27;1399145.46
A;L11;S3;Pin;1.7273114;1;CaSc;3;-0.70496111;-0.175766546;1;1.5;CaSc;NA;NA;NA;NA;NA;-0.576536485;-0.244725219;206.27;1399145.46
A;L11;S2;Osm;6.0581751;1;CaSc;3;-0.383805571;0.006699351;1;2.75;CaSc;15.86;17.71308111;9.937459016;23.91259341;80.40099044;-0.576536485;-0.244725219;206.27;1399145.46
A;L11;S1;Osm;5.90693735;1;CaSc;2;-0.248968721;-0.369111309;1;1.75;CaSc;NA;NA;NA;NA;NA;-0.576536485;-0.244725219;206.27;1399145.46
A;L11;S1;Schi;4.06562915;1;CaSc;2;-0.248968721;-0.369111309;1;1.75;CaSc;NA;NA;NA;NA;NA;-0.576536485;-0.244725219;206.27;1399145.46
A;L11;S2;Schi;3.4454029;1;CaSc;3;-0.383805571;0.006699351;1;2.75;CaSc;15.86;17.71308111;9.937459016;23.91259341;80.40099044;-0.576536485;-0.244725219;206.27;1399145.46
A;L11;S3;Schi;3.10074435;1;CaSc;3;-0.70496111;-0.175766546;1;1.5;CaSc;NA;NA;NA;NA;NA;-0.576536485;-0.244725219;206.27;1399145.46
A;L20;S1;Osm;6.3492772;0;bare;4;0.017460385;-0.030242273;0;0;bare;NA;NA;NA;NA;NA;-0.289481098;-0.39843655;216.16;1394592.21
A;L20;S3;Osm;6.84230825;0;bare;3;0.14243542;-0.292035888;0;0;bare;NA;NA;NA;NA;NA;-0.289481098;-0.39843655;216.16;1394592.21
A;L20;S1;Pin;3.01812295;0;bare;4;0.017460385;-0.030242273;0;0;bare;NA;NA;NA;NA;NA;-0.289481098;-0.39843655;216.16;1394592.21
A;L20;S2;Osm;4.89213515;0;bare;3;0.260755933;-0.386586569;0;0;bare;14.64;17.82092202;11.09153552;24.89550202;80.27294695;-0.289481098;-0.39843655;216.16;1394592.21
A;L20;S3;Schi;4.8922045;0;bare;3;0.14243542;-0.292035888;0;0;bare;NA;NA;NA;NA;NA;-0.289481098;-0.39843655;216.16;1394592.21
A;L20;S1;Schi;4.4698119;0;bare;4;0.017460385;-0.030242273;0;0;bare;NA;NA;NA;NA;NA;-0.289481098;-0.39843655;216.16;1394592.21
A;L20;S3;Pin;1.9590572;0;bare;3;0.14243542;-0.292035888;0;0;bare;NA;NA;NA;NA;NA;-0.289481098;-0.39843655;216.16;1394592.21
A;L20;S2;Schi;3.4384898;0;bare;3;0.260755933;-0.386586569;0;0;bare;14.64;17.82092202;11.09153552;24.89550202;80.27294695;-0.289481098;-0.39843655;216.16;1394592.21
A;L20;S2;Pin;3.3989968;0;bare;3;0.260755933;-0.386586569;0;0;bare;14.64;17.82092202;11.09153552;24.89550202;80.27294695;-0.289481098;-0.39843655;216.16;1394592.21
A;L22;S3;Schi;3.4636894;16;CaEy|CaHe|CaSc|ChAx|CyGl|CyMy|KoBi|LiFo|LiGl|NySi|QuFa|QuSe|RhCh|SaMu|SaSe|ScSu;3;-0.337254258;0.584141511;3;3;LiFo/CyGl/SaSe;NA;NA;NA;NA;NA;-0.237773547;-0.77772223;229.89;1219315.4
A;L22;S1;Schi;5.08161395;16;CaEy|CaHe|CaSc|ChAx|CyGl|CyMy|KoBi|LiFo|LiGl|NySi|QuFa|QuSe|RhCh|SaMu|SaSe|ScSu;1;-0.411725224;0.218918185;3;2.5;ChAx/LiGl/SaSe;NA;NA;NA;NA;NA;-0.237773547;-0.77772223;229.89;1219315.4
A;L22;S3;Pin;2.6033187;16;CaEy|CaHe|CaSc|ChAx|CyGl|CyMy|KoBi|LiFo|LiGl|NySi|QuFa|QuSe|RhCh|SaMu|SaSe|ScSu;3;-0.337254258;0.584141511;3;3;LiFo/CyGl/SaSe;NA;NA;NA;NA;NA;-0.237773547;-0.77772223;229.89;1219315.4
A;L22;S1;Pin;1.0379432;16;CaEy|CaHe|CaSc|ChAx|CyGl|CyMy|KoBi|LiFo|LiGl|NySi|QuFa|QuSe|RhCh|SaMu|SaSe|ScSu;1;-0.411725224;0.218918185;3;2.5;ChAx/LiGl/SaSe;NA;NA;NA;NA;NA;-0.237773547;-0.77772223;229.89;1219315.4
A;L22;S3;Osm;5.278338;16;CaEy|CaHe|CaSc|ChAx|CyGl|CyMy|KoBi|LiFo|LiGl|NySi|QuFa|QuSe|RhCh|SaMu|SaSe|ScSu;3;-0.337254258;0.584141511;3;3;LiFo/CyGl/SaSe;NA;NA;NA;NA;NA;-0.237773547;-0.77772223;229.89;1219315.4
A;L22;S2;Pin;2.97441055;16;CaEy|CaHe|CaSc|ChAx|CyGl|CyMy|KoBi|LiFo|LiGl|NySi|QuFa|QuSe|RhCh|SaMu|SaSe|ScSu;3;-0.361257255;0.044356813;3;3.25;ScSu/QuSe/SaSe;17.93;17.88121391;10.57364481;23.88717608;79.92079753;-0.237773547;-0.77772223;229.89;1219315.4
A;L22;S2;Osm;5.55170475;16;CaEy|CaHe|CaSc|ChAx|CyGl|CyMy|KoBi|LiFo|LiGl|NySi|QuFa|QuSe|RhCh|SaMu|SaSe|ScSu;3;-0.361257255;0.044356813;3;3.25;ScSu/QuSe/SaSe;17.93;17.88121391;10.57364481;23.88717608;79.92079753;-0.237773547;-0.77772223;229.89;1219315.4
A;L22;S1;Osm;6.74254645;16;CaEy|CaHe|CaSc|ChAx|CyGl|CyMy|KoBi|LiFo|LiGl|NySi|QuFa|QuSe|RhCh|SaMu|SaSe|ScSu;1;-0.411725224;0.218918185;3;2.5;ChAx/LiGl/SaSe;NA;NA;NA;NA;NA;-0.237773547;-0.77772223;229.89;1219315.4
A;L22;S2;Schi;3.19895855;16;CaEy|CaHe|CaSc|ChAx|CyGl|CyMy|KoBi|LiFo|LiGl|NySi|QuFa|QuSe|RhCh|SaMu|SaSe|ScSu;3;-0.361257255;0.044356813;3;3.25;ScSu/QuSe/SaSe;17.93;17.88121391;10.57364481;23.88717608;79.92079753;-0.237773547;-0.77772223;229.89;1219315.4
A;L23;S1;Schi;7.654707;1;ChAx;4;-0.16862233;-0.05155302;1;6;ChAx;NA;NA;NA;NA;NA;-0.222630738;-0.5799729;199.45;1304835.14
A;L23;S1;Osm;6.5691021;1;ChAx;4;-0.16862233;-0.05155302;1;6;ChAx;NA;NA;NA;NA;NA;-0.222630738;-0.5799729;199.45;1304835.14
A;L23;S1;Pin;3.3358299;1;ChAx;4;-0.16862233;-0.05155302;1;6;ChAx;NA;NA;NA;NA;NA;-0.222630738;-0.5799729;199.45;1304835.14
A;L23;S2;Osm;5.2556277;1;ChAx;4;-0.464533217;0.04064139;1;6;ChAx;NA;NA;NA;NA;NA;-0.222630738;-0.5799729;199.45;1304835.14
A;L23;S2;Schi;4.4549345;1;ChAx;4;-0.464533217;0.04064139;1;6;ChAx;NA;NA;NA;NA;NA;-0.222630738;-0.5799729;199.45;1304835.14
A;L23;S2;Pin;2.3060116;1;ChAx;4;-0.464533217;0.04064139;1;6;ChAx;NA;NA;NA;NA;NA;-0.222630738;-0.5799729;199.45;1304835.14
A;L23;S3;Osm;5.76682845;1;ChAx;1;-0.788495732;0.286988976;1;6;ChAx;NA;NA;NA;NA;NA;-0.222630738;-0.5799729;199.45;1304835.14
A;L23;S3;Pin;3.48251975;1;ChAx;1;-0.788495732;0.286988976;1;6;ChAx;NA;NA;NA;NA;NA;-0.222630738;-0.5799729;199.45;1304835.14
A;L23;S3;Schi;3.532543;1;ChAx;1;-0.788495732;0.286988976;1;6;ChAx;NA;NA;NA;NA;NA;-0.222630738;-0.5799729;199.45;1304835.14
A;N08;S3;Schi;4.70350315;4;CyGl|QuFa|RhCh|ScSu;3;5.14E-17;0.839099631;4;3.25;CuLa/;NA;NA;NA;NA;NA;-0.775409056;-0.193331191;226.7;1305657.71
A;N08;S2;Osm;5.6231024;4;CyGl|QuFa|RhCh|ScSu;4;0.157512424;0.682261264;4;3;CuLa/;17.45;17.78633504;10.51411475;24.72875672;80.75167458;-0.775409056;-0.193331191;226.7;1305657.71
A;N08;S3;Osm;5.6411626;4;CyGl|QuFa|RhCh|ScSu;3;5.14E-17;0.839099631;4;3.25;CuLa/;NA;NA;NA;NA;NA;-0.775409056;-0.193331191;226.7;1305657.71
A;N08;S3;Pin;2.1672824;4;CyGl|QuFa|RhCh|ScSu;3;5.14E-17;0.839099631;4;3.25;CuLa/;NA;NA;NA;NA;NA;-0.775409056;-0.193331191;226.7;1305657.71
A;N08;S1;Osm;4.81359445;4;CyGl|QuFa|RhCh|ScSu;3;-0.27434733;0.616194192;1;2;QuFa;NA;NA;NA;NA;NA;-0.775409056;-0.193331191;226.7;1305657.71
A;N08;S1;Pin;2.73589765;4;CyGl|QuFa|RhCh|ScSu;3;-0.27434733;0.616194192;1;2;QuFa;NA;NA;NA;NA;NA;-0.775409056;-0.193331191;226.7;1305657.71
A;N08;S1;Schi;3.7804802;4;CyGl|QuFa|RhCh|ScSu;3;-0.27434733;0.616194192;1;2;QuFa;NA;NA;NA;NA;NA;-0.775409056;-0.193331191;226.7;1305657.71
A;N08;S2;Schi;3.93250635;4;CyGl|QuFa|RhCh|ScSu;4;0.157512424;0.682261264;4;3;CuLa/;17.45;17.78633504;10.51411475;24.72875672;80.75167458;-0.775409056;-0.193331191;226.7;1305657.71
A;N08;S2;Pin;2.3153191;4;CyGl|QuFa|RhCh|ScSu;4;0.157512424;0.682261264;4;3;CuLa/;17.45;17.78633504;10.51411475;24.72875672;80.75167458;-0.775409056;-0.193331191;226.7;1305657.71
A;N09;S1;Schi;5.63798345;24;AcDa|CaCa|CaEy|CaHe|CaSc|ChAx|CiCa|CyGl|CyMy|DaOl|DiGl|KoBi|LiFo|LiGl|MeAz|NySi|QuAc|QuFa|QuSe|RhCh|SaDi|SaMu|SaSe|ScSu;3;-0.272736602;0.404348641;3;2.75;ScSu/LiGl/QuFa;NA;NA;NA;NA;NA;-0.087797977;0.715057137;215.29;1215034.8
A;N09;S2;Osm;4.8208543;24;AcDa|CaCa|CaEy|CaHe|CaSc|ChAx|CiCa|CyGl|CyMy|DaOl|DiGl|KoBi|LiFo|LiGl|MeAz|NySi|QuAc|QuFa|QuSe|RhCh|SaDi|SaMu|SaSe|ScSu;3;0.22842581;0.74714716;3;3.75;ScSu/LiFo/CyGl;20.04;17.85404821;9.797393443;24.45962702;79.35715158;-0.087797977;0.715057137;215.29;1215034.8
A;N09;S3;Osm;5.25352895;24;AcDa|CaCa|CaEy|CaHe|CaSc|ChAx|CiCa|CyGl|CyMy|DaOl|DiGl|KoBi|LiFo|LiGl|MeAz|NySi|QuAc|QuFa|QuSe|RhCh|SaDi|SaMu|SaSe|ScSu;3;0.050681045;0.724772707;3;1.75;CyMy/CySc/QuAc;NA;NA;NA;NA;NA;-0.087797977;0.715057137;215.29;1215034.8
A;N09;S2;Pin;2.40366005;24;AcDa|CaCa|CaEy|CaHe|CaSc|ChAx|CiCa|CyGl|CyMy|DaOl|DiGl|KoBi|LiFo|LiGl|MeAz|NySi|QuAc|QuFa|QuSe|RhCh|SaDi|SaMu|SaSe|ScSu;3;0.22842581;0.74714716;3;3.75;ScSu/LiFo/CyGl;20.04;17.85404821;9.797393443;24.45962702;79.35715158;-0.087797977;0.715057137;215.29;1215034.8
A;N09;S2;Schi;3.3837544;24;AcDa|CaCa|CaEy|CaHe|CaSc|ChAx|CiCa|CyGl|CyMy|DaOl|DiGl|KoBi|LiFo|LiGl|MeAz|NySi|QuAc|QuFa|QuSe|RhCh|SaDi|SaMu|SaSe|ScSu;3;0.22842581;0.74714716;3;3.75;ScSu/LiFo/CyGl;20.04;17.85404821;9.797393443;24.45962702;79.35715158;-0.087797977;0.715057137;215.29;1215034.8
A;N09;S3;Schi;6.0836959;24;AcDa|CaCa|CaEy|CaHe|CaSc|ChAx|CiCa|CyGl|CyMy|DaOl|DiGl|KoBi|LiFo|LiGl|MeAz|NySi|QuAc|QuFa|QuSe|RhCh|SaDi|SaMu|SaSe|ScSu;3;0.050681045;0.724772707;3;1.75;CyMy/CySc/QuAc;NA;NA;NA;NA;NA;-0.087797977;0.715057137;215.29;1215034.8
A;N09;S1;Pin;1.48056775;24;AcDa|CaCa|CaEy|CaHe|CaSc|ChAx|CiCa|CyGl|CyMy|DaOl|DiGl|KoBi|LiFo|LiGl|MeAz|NySi|QuAc|QuFa|QuSe|RhCh|SaDi|SaMu|SaSe|ScSu;3;-0.272736602;0.404348641;3;2.75;ScSu/LiGl/QuFa;NA;NA;NA;NA;NA;-0.087797977;0.715057137;215.29;1215034.8
A;N09;S1;Osm;5.7308796;24;AcDa|CaCa|CaEy|CaHe|CaSc|ChAx|CiCa|CyGl|CyMy|DaOl|DiGl|KoBi|LiFo|LiGl|MeAz|NySi|QuAc|QuFa|QuSe|RhCh|SaDi|SaMu|SaSe|ScSu;3;-0.272736602;0.404348641;3;2.75;ScSu/LiGl/QuFa;NA;NA;NA;NA;NA;-0.087797977;0.715057137;215.29;1215034.8
A;N09;S3;Pin;1.76539185;24;AcDa|CaCa|CaEy|CaHe|CaSc|ChAx|CiCa|CyGl|CyMy|DaOl|DiGl|KoBi|LiFo|LiGl|MeAz|NySi|QuAc|QuFa|QuSe|RhCh|SaDi|SaMu|SaSe|ScSu;3;0.050681045;0.724772707;3;1.75;CyMy/CySc/QuAc;NA;NA;NA;NA;NA;-0.087797977;0.715057137;215.29;1215034.8
A;N11;S3;Schi;4.12854055;1;SaMu;2;-0.678845862;0.493210388;1;4;SaMu;NA;NA;NA;NA;NA;-0.575618807;-0.209508112;207.92;1401954.61
A;N11;S1;Schi;5.68245505;1;SaMu;1;-0.153820468;0.329869058;1;4;SaMu;NA;NA;NA;NA;NA;-0.575618807;-0.209508112;207.92;1401954.61
A;N11;S2;Osm;6.39849015;1;SaMu;3;-0.419248827;0.066402491;1;3.5;SaMu;19.41;17.93806688;10.4837459;24.71416465;77.67795811;-0.575618807;-0.209508112;207.92;1401954.61
A;N11;S3;Pin;3.8368143;1;SaMu;2;-0.678845862;0.493210388;1;4;SaMu;NA;NA;NA;NA;NA;-0.575618807;-0.209508112;207.92;1401954.61
A;N11;S2;Schi;4.82787325;1;SaMu;3;-0.419248827;0.066402491;1;3.5;SaMu;19.41;17.93806688;10.4837459;24.71416465;77.67795811;-0.575618807;-0.209508112;207.92;1401954.61
A;N11;S1;Pin;3.9357658;1;SaMu;1;-0.153820468;0.329869058;1;4;SaMu;NA;NA;NA;NA;NA;-0.575618807;-0.209508112;207.92;1401954.61
A;N11;S2;Pin;2.33994565;1;SaMu;3;-0.419248827;0.066402491;1;3.5;SaMu;19.41;17.93806688;10.4837459;24.71416465;77.67795811;-0.575618807;-0.209508112;207.92;1401954.61
A;N11;S1;Osm;5.309655;1;SaMu;1;-0.153820468;0.329869058;1;4;SaMu;NA;NA;NA;NA;NA;-0.575618807;-0.209508112;207.92;1401954.61
A;N11;S3;Osm;4.25884555;1;SaMu;2;-0.678845862;0.493210388;1;4;SaMu;NA;NA;NA;NA;NA;-0.575618807;-0.209508112;207.92;1401954.61
A;N13;S1;Schi;4.0443022;1;SaSe;2;-0.215351504;0.751019946;1;4.5;SaSe;NA;NA;NA;NA;NA;0.096259192;-0.495210614;191.09;1225739.59
A;N13;S1;Pin;2.54889355;1;SaSe;2;-0.215351504;0.751019946;1;4.5;SaSe;NA;NA;NA;NA;NA;0.096259192;-0.495210614;191.09;1225739.59
A;N13;S2;Schi;4.14860095;1;SaSe;3;0.017782182;0.50921506;1;5;SaSe;22.02;17.66430032;9.458051913;23.61913239;81.50368539;0.096259192;-0.495210614;191.09;1225739.59
A;N13;S2;Osm;6.9267583;1;SaSe;3;0.017782182;0.50921506;1;5;SaSe;22.02;17.66430032;9.458051913;23.61913239;81.50368539;0.096259192;-0.495210614;191.09;1225739.59
A;N13;S1;Osm;6.8649784;1;SaSe;2;-0.215351504;0.751019946;1;4.5;SaSe;NA;NA;NA;NA;NA;0.096259192;-0.495210614;191.09;1225739.59
A;N13;S2;Pin;1.3339801;1;SaSe;3;0.017782182;0.50921506;1;5;SaSe;22.02;17.66430032;9.458051913;23.61913239;81.50368539;0.096259192;-0.495210614;191.09;1225739.59
A;N17;S3;Osm;4.7781712;1;RhCh;3;-0.456117717;0.096950814;1;3;RhCh;NA;NA;NA;NA;NA;0.414800053;-0.530919857;233.53;1147435.94
A;N17;S2;Schi;3.20938295;1;RhCh;5;0.273592882;-0.644544437;1;4.25;RhCh;18.14;17.33352732;10.08006557;23.84865793;83.23724169;0.414800053;-0.530919857;233.53;1147435.94
A;N17;S3;Pin;2.7974695;1;RhCh;3;-0.456117717;0.096950814;1;3;RhCh;NA;NA;NA;NA;NA;0.414800053;-0.530919857;233.53;1147435.94
A;N17;S1;Osm;5.33791695;1;RhCh;4;0.531453725;-0.225588722;1;2;RhCh;NA;NA;NA;NA;NA;0.414800053;-0.530919857;233.53;1147435.94
A;N17;S2;Osm;5.35643705;1;RhCh;5;0.273592882;-0.644544437;1;4.25;RhCh;18.14;17.33352732;10.08006557;23.84865793;83.23724169;0.414800053;-0.530919857;233.53;1147435.94
A;N17;S1;Schi;6.0037025;1;RhCh;4;0.531453725;-0.225588722;1;2;RhCh;NA;NA;NA;NA;NA;0.414800053;-0.530919857;233.53;1147435.94
A;N17;S2;Pin;2.0571692;1;RhCh;5;0.273592882;-0.644544437;1;4.25;RhCh;18.14;17.33352732;10.08006557;23.84865793;83.23724169;0.414800053;-0.530919857;233.53;1147435.94
A;N17;S1;Pin;2.6019171;1;RhCh;4;0.531453725;-0.225588722;1;2;RhCh;NA;NA;NA;NA;NA;0.414800053;-0.530919857;233.53;1147435.94
A;N17;S3;Schi;4.85396345;1;RhCh;3;-0.456117717;0.096950814;1;3;RhCh;NA;NA;NA;NA;NA;0.414800053;-0.530919857;233.53;1147435.94
A;N20;S1;Osm;5.21183135;4;CaSc|ChAx|QuSe|SaSe;3;-0.363271264;-0.629204286;4;2.5;ChAx/QuSe/CaSc/SaSe;NA;NA;NA;NA;NA;-0.217359632;-0.488197726;221.91;1366157.34
A;N20;S1;Pin;1.398534;4;CaSc|ChAx|QuSe|SaSe;3;-0.363271264;-0.629204286;4;2.5;ChAx/QuSe/CaSc/SaSe;NA;NA;NA;NA;NA;-0.217359632;-0.488197726;221.91;1366157.34
A;N20;S1;Schi;4.165526;4;CaSc|ChAx|QuSe|SaSe;3;-0.363271264;-0.629204286;4;2.5;ChAx/QuSe/CaSc/SaSe;NA;NA;NA;NA;NA;-0.217359632;-0.488197726;221.91;1366157.34
A;N20;S2;Osm;5.73658455;4;CaSc|ChAx|QuSe|SaSe;3;-0.554224627;-0.009674027;3;2.5;ChAx/CaSc/SaSe;NA;NA;NA;NA;NA;-0.217359632;-0.488197726;221.91;1366157.34
A;N20;S2;Pin;1.956035;4;CaSc|ChAx|QuSe|SaSe;3;-0.554224627;-0.009674027;3;2.5;ChAx/CaSc/SaSe;NA;NA;NA;NA;NA;-0.217359632;-0.488197726;221.91;1366157.34
A;N20;S2;Schi;5.9941395;4;CaSc|ChAx|QuSe|SaSe;3;-0.554224627;-0.009674027;3;2.5;ChAx/CaSc/SaSe;NA;NA;NA;NA;NA;-0.217359632;-0.488197726;221.91;1366157.34
A;N20;S3;Pin;2.79326835;4;CaSc|ChAx|QuSe|SaSe;3;0.075673667;-0.356016611;2;4.75;ChAx/CaSc;NA;NA;NA;NA;NA;-0.217359632;-0.488197726;221.91;1366157.34
A;N20;S3;Osm;8.39443425;4;CaSc|ChAx|QuSe|SaSe;3;0.075673667;-0.356016611;2;4.75;ChAx/CaSc;NA;NA;NA;NA;NA;-0.217359632;-0.488197726;221.91;1366157.34
A;N20;S3;Schi;6.65820225;4;CaSc|ChAx|QuSe|SaSe;3;0.075673667;-0.356016611;2;4.75;ChAx/CaSc;NA;NA;NA;NA;NA;-0.217359632;-0.488197726;221.91;1366157.34
A;N29;S1;Osm;5.97941175;1;CaEy;3;-0.315207469;-0.181985117;1;1;CaEy;NA;NA;NA;NA;NA;-0.311779885;-0.210298188;171.89;1505550
A;N29;S1;Schi;4.2894508;1;CaEy;3;-0.315207469;-0.181985117;1;1;CaEy;NA;NA;NA;NA;NA;-0.311779885;-0.210298188;171.89;1505550
A;N29;S1;Pin;1.50406645;1;CaEy;3;-0.315207469;-0.181985117;1;1;CaEy;NA;NA;NA;NA;NA;-0.311779885;-0.210298188;171.89;1505550
A;N29;S2;Schi;4.02758885;1;CaEy;3;-0.264137864;-0.593263357;1;0.25;CaEy;NA;NA;NA;NA;NA;-0.311779885;-0.210298188;171.89;1505550
A;N29;S2;Osm;6.37546595;1;CaEy;3;-0.264137864;-0.593263357;1;0.25;CaEy;NA;NA;NA;NA;NA;-0.311779885;-0.210298188;171.89;1505550
A;N29;S2;Pin;2.30835855;1;CaEy;3;-0.264137864;-0.593263357;1;0.25;CaEy;NA;NA;NA;NA;NA;-0.311779885;-0.210298188;171.89;1505550
A;N29;S3;Pin;3.8670363;1;CaEy;3;-0.122487013;-0.126839015;1;0.25;CaEy;NA;NA;NA;NA;NA;-0.311779885;-0.210298188;171.89;1505550
A;N29;S3;Schi;4.7987061;1;CaEy;3;-0.122487013;-0.126839015;1;0.25;CaEy;NA;NA;NA;NA;NA;-0.311779885;-0.210298188;171.89;1505550
A;N29;S3;Osm;6.25862945;1;CaEy;3;-0.122487013;-0.126839015;1;0.25;CaEy;NA;NA;NA;NA;NA;-0.311779885;-0.210298188;171.89;1505550
A;O22;S1;Osm;5.8987066;1;CyMy;5;-0.369096323;-0.164332271;1;0.5;CyMy;NA;NA;NA;NA;NA;0.071666992;-0.819157467;243.51;1176442.83
A;O22;S3;Pin;2.05865475;1;CyMy;3;-0.667944246;-0.093873442;1;1.75;CyMy;NA;NA;NA;NA;NA;0.071666992;-0.819157467;243.51;1176442.83
A;O22;S1;Pin;3.35642685;1;CyMy;5;-0.369096323;-0.164332271;1;0.5;CyMy;NA;NA;NA;NA;NA;0.071666992;-0.819157467;243.51;1176442.83
A;O22;S3;Schi;3.6215738;1;CyMy;3;-0.667944246;-0.093873442;1;1.75;CyMy;NA;NA;NA;NA;NA;0.071666992;-0.819157467;243.51;1176442.83
A;O22;S3;Osm;7.41092715;1;CyMy;3;-0.667944246;-0.093873442;1;1.75;CyMy;NA;NA;NA;NA;NA;0.071666992;-0.819157467;243.51;1176442.83
A;O22;S2;Pin;2.09443935;1;CyMy;3;-0.408031382;-0.117001116;1;1;CyMy;17.89;17.58448309;11.03787978;23.9972164;82.94557872;0.071666992;-0.819157467;243.51;1176442.83
A;O22;S1;Schi;4.1202003;1;CyMy;5;-0.369096323;-0.164332271;1;0.5;CyMy;NA;NA;NA;NA;NA;0.071666992;-0.819157467;243.51;1176442.83
A;O22;S2;Schi;3.23256045;1;CyMy;3;-0.408031382;-0.117001116;1;1;CyMy;17.89;17.58448309;11.03787978;23.9972164;82.94557872;0.071666992;-0.819157467;243.51;1176442.83
A;O22;S2;Osm;6.0472981;1;CyMy;3;-0.408031382;-0.117001116;1;1;CyMy;17.89;17.58448309;11.03787978;23.9972164;82.94557872;0.071666992;-0.819157467;243.51;1176442.83
A;O27;S2;Pin;1.64653325;1;ChAx;3;-0.008138191;-0.466236637;1;6;ChAx;19.5;17.21460274;8.776986339;22.58740054;83.56044945;-0.120857626;-0.621758586;184.91;1220889.41
A;O27;S3;Pin;1.97574135;1;ChAx;3;0.181227046;-0.676348545;1;4.5;ChAx;NA;NA;NA;NA;NA;-0.120857626;-0.621758586;184.91;1220889.41
A;O27;S3;Osm;5.924461;1;ChAx;3;0.181227046;-0.676348545;1;4.5;ChAx;NA;NA;NA;NA;NA;-0.120857626;-0.621758586;184.91;1220889.41
A;O27;S2;Osm;7.0161468;1;ChAx;3;-0.008138191;-0.466236637;1;6;ChAx;19.5;17.21460274;8.776986339;22.58740054;83.56044945;-0.120857626;-0.621758586;184.91;1220889.41
A;O27;S1;Osm;7.2221966;1;ChAx;3;0.008138191;-0.466236637;1;6;ChAx;NA;NA;NA;NA;NA;-0.120857626;-0.621758586;184.91;1220889.41
A;O27;S3;Schi;3.8699052;1;ChAx;3;0.181227046;-0.676348545;1;4.5;ChAx;NA;NA;NA;NA;NA;-0.120857626;-0.621758586;184.91;1220889.41
A;O27;S1;Pin;3.3509847;1;ChAx;3;0.008138191;-0.466236637;1;6;ChAx;NA;NA;NA;NA;NA;-0.120857626;-0.621758586;184.91;1220889.41
A;O27;S2;Schi;3.9250567;1;ChAx;3;-0.008138191;-0.466236637;1;6;ChAx;19.5;17.21460274;8.776986339;22.58740054;83.56044945;-0.120857626;-0.621758586;184.91;1220889.41
A;O27;S1;Schi;4.315103;1;ChAx;3;0.008138191;-0.466236637;1;6;ChAx;NA;NA;NA;NA;NA;-0.120857626;-0.621758586;184.91;1220889.41
A;P07;S2;Pin;2.2823742;1;RhCh;4;-0.522630957;-0.504698849;0;0;bare;NA;NA;NA;NA;NA;-0.616196864;-0.616196864;234.88;1238569.11
A;P07;S3;Pin;2.6324749;1;RhCh;5;-0.53499366;-1.324155774;1;1.5;RhCh;NA;NA;NA;NA;NA;-0.616196864;-0.616196864;234.88;1238569.11
A;P07;S3;Schi;3.02248835;1;RhCh;5;-0.53499366;-1.324155774;1;1.5;RhCh;NA;NA;NA;NA;NA;-0.616196864;-0.616196864;234.88;1238569.11
A;P07;S3;Osm;5.58172235;1;RhCh;5;-0.53499366;-1.324155774;1;1.5;RhCh;NA;NA;NA;NA;NA;-0.616196864;-0.616196864;234.88;1238569.11
A;P07;S1;Schi;3.6447294;1;RhCh;3;0.029284155;-0.838588474;1;1.5;RhCh;NA;NA;NA;NA;NA;-0.616196864;-0.616196864;234.88;1238569.11
A;P07;S1;Osm;5.26545715;1;RhCh;3;0.029284155;-0.838588474;1;1.5;RhCh;NA;NA;NA;NA;NA;-0.616196864;-0.616196864;234.88;1238569.11
A;P07;S1;Pin;1.8897218;1;RhCh;3;0.029284155;-0.838588474;1;1.5;RhCh;NA;NA;NA;NA;NA;-0.616196864;-0.616196864;234.88;1238569.11
A;P07;S2;Schi;4.0788458;1;RhCh;4;-0.522630957;-0.504698849;0;0;bare;NA;NA;NA;NA;NA;-0.616196864;-0.616196864;234.88;1238569.11
A;P08;S2;Osm;6.18962985;1;CyMy;4;-0.299736785;-0.35721239;1;1.25;CyMy;NA;NA;NA;NA;NA;-0.624618106;-0.505805769;231.08;1362280.81
A;P08;S2;Pin;2.9985699;1;CyMy;4;-0.299736785;-0.35721239;1;1.25;CyMy;NA;NA;NA;NA;NA;-0.624618106;-0.505805769;231.08;1362280.81
A;P08;S2;Schi;5.6872548;1;CyMy;4;-0.299736785;-0.35721239;1;1.25;CyMy;NA;NA;NA;NA;NA;-0.624618106;-0.505805769;231.08;1362280.81
A;P08;S3;Osm;4.9324275;1;CyMy;3;-0.393933415;-0.740881;1;0.75;CyMy;NA;NA;NA;NA;NA;-0.624618106;-0.505805769;231.08;1362280.81
A;P08;S3;Pin;1.908293;1;CyMy;3;-0.393933415;-0.740881;1;0.75;CyMy;NA;NA;NA;NA;NA;-0.624618106;-0.505805769;231.08;1362280.81
A;P08;S3;Schi;4.15533155;1;CyMy;3;-0.393933415;-0.740881;1;0.75;CyMy;NA;NA;NA;NA;NA;-0.624618106;-0.505805769;231.08;1362280.81
A;P19;S2;Schi;4.29210435;4;CaHe|LiFo|NySi|SaMu;5;1.141793736;-0.140194642;4;4.5;CaHe/LiFo/SaMu/NySi;24.15;17.19402072;8.170743169;23.99880108;81.48082502;0.618965885;-0.01080409;217.67;1023888.19
A;P19;S3;Schi;3.81867745;4;CaHe|LiFo|NySi|SaMu;2;0.807581754;-0.466257543;4;4;CaHe/LiFo/NySi/QuAc;NA;NA;NA;NA;NA;0.618965885;-0.01080409;217.67;1023888.19
A;P19;S1;Pin;4.0800576;4;CaHe|LiFo|NySi|SaMu;3;0.515915389;-0.128632154;2;2.5;LiFo/SaMu;NA;NA;NA;NA;NA;0.618965885;-0.01080409;217.67;1023888.19
A;P19;S3;Osm;5.5927782;4;CaHe|LiFo|NySi|SaMu;2;0.807581754;-0.466257543;4;4;CaHe/LiFo/NySi/QuAc;NA;NA;NA;NA;NA;0.618965885;-0.01080409;217.67;1023888.19
A;P19;S1;Schi;4.2105889;4;CaHe|LiFo|NySi|SaMu;3;0.515915389;-0.128632154;2;2.5;LiFo/SaMu;NA;NA;NA;NA;NA;0.618965885;-0.01080409;217.67;1023888.19
A;P19;S2;Osm;4.7884058;4;CaHe|LiFo|NySi|SaMu;5;1.141793736;-0.140194642;4;4.5;CaHe/LiFo/SaMu/NySi;24.15;17.19402072;8.170743169;23.99880108;81.48082502;0.618965885;-0.01080409;217.67;1023888.19
A;P19;S2;Pin;2.5727682;4;CaHe|LiFo|NySi|SaMu;5;1.141793736;-0.140194642;4;4.5;CaHe/LiFo/SaMu/NySi;24.15;17.19402072;8.170743169;23.99880108;81.48082502;0.618965885;-0.01080409;217.67;1023888.19
A;P19;S3;Pin;3.28780685;4;CaHe|LiFo|NySi|SaMu;2;0.807581754;-0.466257543;4;4;CaHe/LiFo/NySi/QuAc;NA;NA;NA;NA;NA;0.618965885;-0.01080409;217.67;1023888.19
A;P19;S1;Osm;6.28231795;4;CaHe|LiFo|NySi|SaMu;3;0.515915389;-0.128632154;2;2.5;LiFo/SaMu;NA;NA;NA;NA;NA;0.618965885;-0.01080409;217.67;1023888.19
A;P23;S1;Pin;3.048699;2;RhCh|ScSu;3;-0.009279609;-0.53162845;2;4.5;ScSu/RhCh;NA;NA;NA;NA;NA;-0.045908629;-0.656523983;221.81;1306716.33
A;P23;S2;Schi;3.16333455;2;RhCh|ScSu;4;0.048844009;-0.698501868;1;5;ScSu;18.97;16.96728563;9.470043716;23.17853024;85.30537842;-0.045908629;-0.656523983;221.81;1306716.33
A;P23;S1;Osm;5.0047851;2;RhCh|ScSu;3;-0.009279609;-0.53162845;2;4.5;ScSu/RhCh;NA;NA;NA;NA;NA;-0.045908629;-0.656523983;221.81;1306716.33
A;P23;S2;Pin;2.0544828;2;RhCh|ScSu;4;0.048844009;-0.698501868;1;5;ScSu;18.97;16.96728563;9.470043716;23.17853024;85.30537842;-0.045908629;-0.656523983;221.81;1306716.33
A;P23;S2;Osm;5.3104069;2;RhCh|ScSu;4;0.048844009;-0.698501868;1;5;ScSu;18.97;16.96728563;9.470043716;23.17853024;85.30537842;-0.045908629;-0.656523983;221.81;1306716.33
A;P23;S1;Schi;3.70143945;2;RhCh|ScSu;3;-0.009279609;-0.53162845;2;4.5;ScSu/RhCh;NA;NA;NA;NA;NA;-0.045908629;-0.656523983;221.81;1306716.33
A;P23;S3;Schi;3.80403365;2;RhCh|ScSu;3;0.139673672;-0.560200499;2;4.5;ScSu/RhCh;NA;NA;NA;NA;NA;-0.045908629;-0.656523983;221.81;1306716.33
A;P23;S3;Pin;0.9706737;2;RhCh|ScSu;3;0.139673672;-0.560200499;2;4.5;ScSu/RhCh;NA;NA;NA;NA;NA;-0.045908629;-0.656523983;221.81;1306716.33
A;P23;S3;Osm;5.1215413;2;RhCh|ScSu;3;0.139673672;-0.560200499;2;4.5;ScSu/RhCh;NA;NA;NA;NA;NA;-0.045908629;-0.656523983;221.81;1306716.33
A;P26;S2;Schi;3.2314034;2;CaSc|QuSe;4;-0.073856807;-0.257569295;2;2.5;QuSe/CaSc;19.33;17.55674528;10.94276776;23.8264375;83.24863126;-0.330666121;-0.287443674;196.02;1466068.38
A;P26;S1;Osm;5.4998565;2;CaSc|QuSe;4;-0.04064139;-0.464533217;2;2;QuSe/CaSc;NA;NA;NA;NA;NA;-0.330666121;-0.287443674;196.02;1466068.38
A;P26;S2;Osm;5.13630555;2;CaSc|QuSe;4;-0.073856807;-0.257569295;2;2.5;QuSe/CaSc;19.33;17.55674528;10.94276776;23.8264375;83.24863126;-0.330666121;-0.287443674;196.02;1466068.38
A;P26;S3;Schi;4.68745045;2;CaSc|QuSe;3;-0.061027108;-0.697543037;2;2;QuSe/CaSc;NA;NA;NA;NA;NA;-0.330666121;-0.287443674;196.02;1466068.38
A;P26;S3;Pin;3.09669285;2;CaSc|QuSe;3;-0.061027108;-0.697543037;2;2;QuSe/CaSc;NA;NA;NA;NA;NA;-0.330666121;-0.287443674;196.02;1466068.38
A;P26;S1;Pin;2.19536185;2;CaSc|QuSe;4;-0.04064139;-0.464533217;2;2;QuSe/CaSc;NA;NA;NA;NA;NA;-0.330666121;-0.287443674;196.02;1466068.38
A;P26;S1;Schi;3.2930884;2;CaSc|QuSe;4;-0.04064139;-0.464533217;2;2;QuSe/CaSc;NA;NA;NA;NA;NA;-0.330666121;-0.287443674;196.02;1466068.38
A;P26;S3;Osm;6.492255;2;CaSc|QuSe;3;-0.061027108;-0.697543037;2;2;QuSe/CaSc;NA;NA;NA;NA;NA;-0.330666121;-0.287443674;196.02;1466068.38
A;P26;S2;Pin;1.7330565;2;CaSc|QuSe;4;-0.073856807;-0.257569295;2;2.5;QuSe/CaSc;19.33;17.55674528;10.94276776;23.8264375;83.24863126;-0.330666121;-0.287443674;196.02;1466068.38
A;P27;S1;Osm;4.84545165;8;CaEy|CyGl|CyMy|KoBi|LiGl|QuFa|RhCh|ScSu;2;-0.641412308;-0.101589729;2;3.5;ScSu/CyGl;NA;NA;NA;NA;NA;-0.285770555;-0.585916468;190.8;1208668.02
A;P27;S1;Pin;2.57304925;8;CaEy|CyGl|CyMy|KoBi|LiGl|QuFa|RhCh|ScSu;2;-0.641412308;-0.101589729;2;3.5;ScSu/CyGl;NA;NA;NA;NA;NA;-0.285770555;-0.585916468;190.8;1208668.02
A;P27;S1;Schi;4.4900475;8;CaEy|CyGl|CyMy|KoBi|LiGl|QuFa|RhCh|ScSu;2;-0.641412308;-0.101589729;2;3.5;ScSu/CyGl;NA;NA;NA;NA;NA;-0.285770555;-0.585916468;190.8;1208668.02
A;P27;S2;Osm;7.23667615;8;CaEy|CyGl|CyMy|KoBi|LiGl|QuFa|RhCh|ScSu;4;-0.036646031;-0.699247928;3;2.75;ScSu/CyGl/RhCh;NA;NA;NA;NA;NA;-0.285770555;-0.585916468;190.8;1208668.02
A;P27;S2;Pin;2.459078;8;CaEy|CyGl|CyMy|KoBi|LiGl|QuFa|RhCh|ScSu;4;-0.036646031;-0.699247928;3;2.75;ScSu/CyGl/RhCh;NA;NA;NA;NA;NA;-0.285770555;-0.585916468;190.8;1208668.02
A;P27;S2;Schi;3.1192681;8;CaEy|CyGl|CyMy|KoBi|LiGl|QuFa|RhCh|ScSu;4;-0.036646031;-0.699247928;3;2.75;ScSu/CyGl/RhCh;NA;NA;NA;NA;NA;-0.285770555;-0.585916468;190.8;1208668.02
A;P27;S3;Pin;2.3289774;8;CaEy|CyGl|CyMy|KoBi|LiGl|QuFa|RhCh|ScSu;NA;NA;NA;2;1.25;CyMy/QuFa;NA;NA;NA;NA;NA;-0.285770555;-0.585916468;190.8;1208668.02
A;P27;S3;Osm;5.95318285;8;CaEy|CyGl|CyMy|KoBi|LiGl|QuFa|RhCh|ScSu;NA;NA;NA;2;1.25;CyMy/QuFa;NA;NA;NA;NA;NA;-0.285770555;-0.585916468;190.8;1208668.02
A;P29;S1;Schi;4.3952643;4;CaHe|LiFo|NySi|SaMu;3;-0.382403316;0.033455955;2;5.25;SaMu/NySi;NA;NA;NA;NA;NA;-0.362336044;-0.070430992;176.17;1521171.03
A;P29;S1;Osm;5.1592531;4;CaHe|LiFo|NySi|SaMu;3;-0.382403316;0.033455955;2;5.25;SaMu/NySi;NA;NA;NA;NA;NA;-0.362336044;-0.070430992;176.17;1521171.03
A;P29;S1;Pin;3.1467672;4;CaHe|LiFo|NySi|SaMu;3;-0.382403316;0.033455955;2;5.25;SaMu/NySi;NA;NA;NA;NA;NA;-0.362336044;-0.070430992;176.17;1521171.03
A;P29;S2;Pin;2.1648588;4;CaHe|LiFo|NySi|SaMu;3;-0.266481339;0.028008317;3;3.75;CaHe/LiFo/NySi;NA;NA;NA;NA;NA;-0.362336044;-0.070430992;176.17;1521171.03
A;P29;S2;Schi;4.0079774;4;CaHe|LiFo|NySi|SaMu;3;-0.266481339;0.028008317;3;3.75;CaHe/LiFo/NySi;NA;NA;NA;NA;NA;-0.362336044;-0.070430992;176.17;1521171.03
A;P29;S2;Osm;6.41365225;4;CaHe|LiFo|NySi|SaMu;3;-0.266481339;0.028008317;3;3.75;CaHe/LiFo/NySi;NA;NA;NA;NA;NA;-0.362336044;-0.070430992;176.17;1521171.03
A;P29;S3;Osm;5.64651715;4;CaHe|LiFo|NySi|SaMu;3;-0.282857998;0.22905389;2;3.25;LiFo/SaMu;NA;NA;NA;NA;NA;-0.362336044;-0.070430992;176.17;1521171.03
A;P29;S3;Pin;2.73962065;4;CaHe|LiFo|NySi|SaMu;3;-0.282857998;0.22905389;2;3.25;LiFo/SaMu;NA;NA;NA;NA;NA;-0.362336044;-0.070430992;176.17;1521171.03
A;P29;S3;Schi;3.40578215;4;CaHe|LiFo|NySi|SaMu;3;-0.282857998;0.22905389;2;3.25;LiFo/SaMu;NA;NA;NA;NA;NA;-0.362336044;-0.070430992;176.17;1521171.03
A;Q07;S1;Schi;4.0545441;2;KoBi|LiGl;2;-0.539362846;-0.64278761;2;2;LiGl/KoBi;NA;NA;NA;NA;NA;-0.723337369;-0.434624939;241.75;1227579.07
A;Q07;S1;Osm;5.0351312;2;KoBi|LiGl;2;-0.539362846;-0.64278761;2;2;LiGl/KoBi;NA;NA;NA;NA;NA;-0.723337369;-0.434624939;241.75;1227579.07
A;Q07;S1;Pin;2.7210604;2;KoBi|LiGl;2;-0.539362846;-0.64278761;2;2;LiGl/KoBi;NA;NA;NA;NA;NA;-0.723337369;-0.434624939;241.75;1227579.07
A;Q07;S2;Schi;3.6515987;2;KoBi|LiGl;3;-1.013944535;-0.349129102;2;1.75;LiGl/KoBi;NA;NA;NA;NA;NA;-0.723337369;-0.434624939;241.75;1227579.07
A;Q07;S2;Pin;1.8300881;2;KoBi|LiGl;3;-1.013944535;-0.349129102;2;1.75;LiGl/KoBi;NA;NA;NA;NA;NA;-0.723337369;-0.434624939;241.75;1227579.07
A;Q07;S2;Osm;5.9600558;2;KoBi|LiGl;3;-1.013944535;-0.349129102;2;1.75;LiGl/KoBi;NA;NA;NA;NA;NA;-0.723337369;-0.434624939;241.75;1227579.07
A;Q07;S3;Osm;4.9927182;2;KoBi|LiGl;3;-0.516601317;-0.661219533;2;1.75;LiGl/KoBi;NA;NA;NA;NA;NA;-0.723337369;-0.434624939;241.75;1227579.07
A;Q07;S3;Pin;1.4971351;2;KoBi|LiGl;3;-0.516601317;-0.661219533;2;1.75;LiGl/KoBi;NA;NA;NA;NA;NA;-0.723337369;-0.434624939;241.75;1227579.07
A;Q07;S3;Schi;3.57790155;2;KoBi|LiGl;3;-0.516601317;-0.661219533;2;1.75;LiGl/KoBi;NA;NA;NA;NA;NA;-0.723337369;-0.434624939;241.75;1227579.07
A;Q09;S3;Osm;4.6316894;2;CaEy|CyMy;2;-0.2022116;-0.754663964;1;1.5;CyMy;NA;NA;NA;NA;NA;-0.580782359;-0.348969248;227.2;1446237.23
A;Q09;S3;Pin;0.39583155;2;CaEy|CyMy;2;-0.2022116;-0.754663964;1;1.5;CyMy;NA;NA;NA;NA;NA;-0.580782359;-0.348969248;227.2;1446237.23
A;Q09;S1;Pin;2.5299172;2;CaEy|CyMy;3;-0.175766546;-0.70496111;1;0.75;CyMy;NA;NA;NA;NA;NA;-0.580782359;-0.348969248;227.2;1446237.23
A;Q09;S2;Osm;4.99026905;2;CaEy|CyMy;4;-0.491678976;-0.607172969;0;0;bare;20.47;17.41094251;10.51034153;23.99249664;83.06908402;-0.580782359;-0.348969248;227.2;1446237.23
A;Q09;S3;Schi;3.33545395;2;CaEy|CyMy;2;-0.2022116;-0.754663964;1;1.5;CyMy;NA;NA;NA;NA;NA;-0.580782359;-0.348969248;227.2;1446237.23
A;Q09;S2;Pin;1.89785035;2;CaEy|CyMy;4;-0.491678976;-0.607172969;0;0;bare;20.47;17.41094251;10.51034153;23.99249664;83.06908402;-0.580782359;-0.348969248;227.2;1446237.23
A;Q09;S1;Osm;6.35293085;2;CaEy|CyMy;3;-0.175766546;-0.70496111;1;0.75;CyMy;NA;NA;NA;NA;NA;-0.580782359;-0.348969248;227.2;1446237.23
A;Q09;S2;Schi;4.61108515;2;CaEy|CyMy;4;-0.491678976;-0.607172969;0;0;bare;20.47;17.41094251;10.51034153;23.99249664;83.06908402;-0.580782359;-0.348969248;227.2;1446237.23
A;Q09;S1;Schi;3.12511175;2;CaEy|CyMy;3;-0.175766546;-0.70496111;1;0.75;CyMy;NA;NA;NA;NA;NA;-0.580782359;-0.348969248;227.2;1446237.23
A;Q13;S1;Pin;3.0472682;1;KoBi;3;-0.216376029;-0.665936942;1;2;KoBi;NA;NA;NA;NA;NA;0.301205172;-0.501289588;199.65;1168887.79
A;Q13;S1;Osm;4.29269565;1;KoBi;3;-0.216376029;-0.665936942;1;2;KoBi;NA;NA;NA;NA;NA;0.301205172;-0.501289588;199.65;1168887.79
A;Q13;S1;Schi;4.70788315;1;KoBi;3;-0.216376029;-0.665936942;1;2;KoBi;NA;NA;NA;NA;NA;0.301205172;-0.501289588;199.65;1168887.79
A;Q13;S2;Schi;5.27769195;1;KoBi;4;-1.90E-16;-1.035530314;1;4.75;KoBi;NA;NA;NA;NA;NA;0.301205172;-0.501289588;199.65;1168887.79
A;Q13;S2;Pin;1.9046138;1;KoBi;4;-1.90E-16;-1.035530314;1;4.75;KoBi;NA;NA;NA;NA;NA;0.301205172;-0.501289588;199.65;1168887.79
A;Q13;S3;Pin;2.4866428;1;KoBi;3;0.178411045;-0.549092736;1;4.25;KoBi;NA;NA;NA;NA;NA;0.301205172;-0.501289588;199.65;1168887.79
A;Q13;S3;Osm;5.5587748;1;KoBi;3;0.178411045;-0.549092736;1;4.25;KoBi;NA;NA;NA;NA;NA;0.301205172;-0.501289588;199.65;1168887.79
A;Q13;S3;Schi;3.79162365;1;KoBi;3;0.178411045;-0.549092736;1;4.25;KoBi;NA;NA;NA;NA;NA;0.301205172;-0.501289588;199.65;1168887.79
A;Q13;S2;Osm;4.7419924;1;KoBi;4;-1.90E-16;-1.035530314;1;4.75;KoBi;NA;NA;NA;NA;NA;0.301205172;-0.501289588;199.65;1168887.79
A;Q16;S1;Pin;4.0113792;1;QuFa;3;-0.315207469;-0.181985117;1;4;QuFa;NA;NA;NA;NA;NA;-0.158861974;-0.688106808;205.16;1259631.87
A;Q16;S1;Osm;6.4346215;1;QuFa;3;-0.315207469;-0.181985117;1;4;QuFa;NA;NA;NA;NA;NA;-0.158861974;-0.688106808;205.16;1259631.87
A;Q16;S1;Schi;6.8330117;1;QuFa;3;-0.315207469;-0.181985117;1;4;QuFa;NA;NA;NA;NA;NA;-0.158861974;-0.688106808;205.16;1259631.87
A;Q16;S2;Schi;3.70777585;1;QuFa;3;-0.386586569;-0.260755933;1;3.25;QuFa;NA;NA;NA;NA;NA;-0.158861974;-0.688106808;205.16;1259631.87
A;Q16;S2;Osm;7.588569;1;QuFa;3;-0.386586569;-0.260755933;1;3.25;QuFa;NA;NA;NA;NA;NA;-0.158861974;-0.688106808;205.16;1259631.87
A;Q16;S2;Pin;2.2406985;1;QuFa;3;-0.386586569;-0.260755933;1;3.25;QuFa;NA;NA;NA;NA;NA;-0.158861974;-0.688106808;205.16;1259631.87
A;Q16;S3;Pin;2.45568715;1;QuFa;3;-0.689569812;0.121589763;1;2.25;QuFa;NA;NA;NA;NA;NA;-0.158861974;-0.688106808;205.16;1259631.87
A;Q16;S3;Schi;3.76329965;1;QuFa;3;-0.689569812;0.121589763;1;2.25;QuFa;NA;NA;NA;NA;NA;-0.158861974;-0.688106808;205.16;1259631.87
A;Q16;S3;Osm;4.82723085;1;QuFa;3;-0.689569812;0.121589763;1;2.25;QuFa;NA;NA;NA;NA;NA;-0.158861974;-0.688106808;205.16;1259631.87
A;Q21;S3;Pin;3.02159045;2;CyGl|QuFa;3;-0.2530937;-0.518918985;2;3.25;CyGl/QuFa;NA;NA;NA;NA;NA;0.308353903;-0.803289381;252.75;1103753.73
A;Q21;S1;Pin;2.29213795;2;CyGl|QuFa;3;-0.2530937;-0.518918985;1;2;CyGl/QuFa;NA;NA;NA;NA;NA;0.308353903;-0.803289381;252.75;1103753.73
A;Q21;S3;Osm;4.8868536;2;CyGl|QuFa;3;-0.2530937;-0.518918985;2;3.25;CyGl/QuFa;NA;NA;NA;NA;NA;0.308353903;-0.803289381;252.75;1103753.73
A;Q21;S3;Schi;3.6313339;2;CyGl|QuFa;3;-0.2530937;-0.518918985;2;3.25;CyGl/QuFa;NA;NA;NA;NA;NA;0.308353903;-0.803289381;252.75;1103753.73
A;Q21;S2;Pin;3.05768165;2;CyGl|QuFa;3;-0.595876796;-1.032088886;1;1.5;CyGl/QuFa;18.47;17.68890033;11.18672131;24.32185685;80.23884887;0.308353903;-0.803289381;252.75;1103753.73
A;Q21;S2;Osm;5.24481275;2;CyGl|QuFa;3;-0.595876796;-1.032088886;1;1.5;CyGl/QuFa;18.47;17.68890033;11.18672131;24.32185685;80.23884887;0.308353903;-0.803289381;252.75;1103753.73
A;Q21;S1;Schi;4.68939225;2;CyGl|QuFa;3;-0.2530937;-0.518918985;1;2;CyGl/QuFa;NA;NA;NA;NA;NA;0.308353903;-0.803289381;252.75;1103753.73
A;Q21;S1;Osm;5.7302956;2;CyGl|QuFa;3;-0.2530937;-0.518918985;1;2;CyGl/QuFa;NA;NA;NA;NA;NA;0.308353903;-0.803289381;252.75;1103753.73
A;Q21;S2;Schi;4.75558865;2;CyGl|QuFa;3;-0.595876796;-1.032088886;1;1.5;CyGl/QuFa;18.47;17.68890033;11.18672131;24.32185685;80.23884887;0.308353903;-0.803289381;252.75;1103753.73
A;R14;S2;Schi;4.4542921;1;CyGl;4;0.138185108;-0.379660463;1;2.25;CyGl;25.9;17.43191422;10.40294262;24.4620746;82.34702522;0.456963524;-0.507509408;229.07;1124920.77
A;R14;S2;Osm;5.5347432;1;CyGl;4;0.138185108;-0.379660463;1;2.25;CyGl;25.9;17.43191422;10.40294262;24.4620746;82.34702522;0.456963524;-0.507509408;229.07;1124920.77
A;R14;S1;Schi;3.4286713;1;CyGl;3;0.380943261;-0.747643246;1;2.25;CyGl;NA;NA;NA;NA;NA;0.456963524;-0.507509408;229.07;1124920.77
A;R14;S1;Osm;6.2606406;1;CyGl;3;0.380943261;-0.747643246;1;2.25;CyGl;NA;NA;NA;NA;NA;0.456963524;-0.507509408;229.07;1124920.77
A;R14;S3;Pin;2.8319547;1;CyGl;3;0.687350178;-0.481287776;1;2.5;CyGl;NA;NA;NA;NA;NA;0.456963524;-0.507509408;229.07;1124920.77
A;R14;S1;Pin;4.6494941;1;CyGl;3;0.380943261;-0.747643246;1;2.25;CyGl;NA;NA;NA;NA;NA;0.456963524;-0.507509408;229.07;1124920.77
A;R14;S3;Schi;4.18572145;1;CyGl;3;0.687350178;-0.481287776;1;2.5;CyGl;NA;NA;NA;NA;NA;0.456963524;-0.507509408;229.07;1124920.77
A;R14;S3;Osm;7.19917605;1;CyGl;3;0.687350178;-0.481287776;1;2.5;CyGl;NA;NA;NA;NA;NA;0.456963524;-0.507509408;229.07;1124920.77
A;R14;S2;Pin;2.04846395;1;CyGl;4;0.138185108;-0.379660463;1;2.25;CyGl;25.9;17.43191422;10.40294262;24.4620746;82.34702522;0.456963524;-0.507509408;229.07;1124920.77
A;R16;S1;Schi;5.1734881;8;CaHe|CaSc|ChAx|LiFo|NySi|QuSe|SaMu|SaSe;1;0.181090821;-0.406736643;2;3.25;ChAx/CaSc;NA;NA;NA;NA;NA;0.035567479;-0.678667931;211.79;1214468.25
A;R16;S1;Osm;4.6755843;8;CaHe|CaSc|ChAx|LiFo|NySi|QuSe|SaMu|SaSe;1;0.181090821;-0.406736643;2;3.25;ChAx/CaSc;NA;NA;NA;NA;NA;0.035567479;-0.678667931;211.79;1214468.25
A;R16;S1;Pin;2.9279789;8;CaHe|CaSc|ChAx|LiFo|NySi|QuSe|SaMu|SaSe;1;0.181090821;-0.406736643;2;3.25;ChAx/CaSc;NA;NA;NA;NA;NA;0.035567479;-0.678667931;211.79;1214468.25
A;R16;S2;Pin;2.4407842;8;CaHe|CaSc|ChAx|LiFo|NySi|QuSe|SaMu|SaSe;3;-0.12853181;-0.44824369;4;5.25;ChAx/LiFo/QuSe/SaMu;NA;NA;NA;NA;NA;0.035567479;-0.678667931;211.79;1214468.25
A;R16;S2;Osm;5.3219847;8;CaHe|CaSc|ChAx|LiFo|NySi|QuSe|SaMu|SaSe;3;-0.12853181;-0.44824369;4;5.25;ChAx/LiFo/QuSe/SaMu;NA;NA;NA;NA;NA;0.035567479;-0.678667931;211.79;1214468.25
A;R16;S2;Schi;5.3067715;8;CaHe|CaSc|ChAx|LiFo|NySi|QuSe|SaMu|SaSe;3;-0.12853181;-0.44824369;4;5.25;ChAx/LiFo/QuSe/SaMu;NA;NA;NA;NA;NA;0.035567479;-0.678667931;211.79;1214468.25
A;R16;S3;Pin;1.97125915;8;CaHe|CaSc|ChAx|LiFo|NySi|QuSe|SaMu|SaSe;3;0.070361298;-0.573046788;3;5;ChAx/LiFo/SaSe;NA;NA;NA;NA;NA;0.035567479;-0.678667931;211.79;1214468.25
A;R16;S3;Schi;2.0775508;8;CaHe|CaSc|ChAx|LiFo|NySi|QuSe|SaMu|SaSe;3;0.070361298;-0.573046788;3;5;ChAx/LiFo/SaSe;NA;NA;NA;NA;NA;0.035567479;-0.678667931;211.79;1214468.25
A;R16;S3;Osm;4.21388485;8;CaHe|CaSc|ChAx|LiFo|NySi|QuSe|SaMu|SaSe;3;0.070361298;-0.573046788;3;5;ChAx/LiFo/SaSe;NA;NA;NA;NA;NA;0.035567479;-0.678667931;211.79;1214468.25
A;R17;S1;Schi;4.63448165;1;SaMu;4;0.020149234;-0.576998563;1;4.75;SaMu;NA;NA;NA;NA;NA;0.342741823;-0.593646251;250.43;1183874.54
A;R17;S1;Osm;5.9896208;1;SaMu;4;0.020149234;-0.576998563;1;4.75;SaMu;NA;NA;NA;NA;NA;0.342741823;-0.593646251;250.43;1183874.54
A;R17;S1;Pin;3.1707112;1;SaMu;4;0.020149234;-0.576998563;1;4.75;SaMu;NA;NA;NA;NA;NA;0.342741823;-0.593646251;250.43;1183874.54
A;R17;S2;Osm;5.5098721;1;SaMu;4;-0.007770312;-0.445160875;1;5.75;SaMu;NA;NA;NA;NA;NA;0.342741823;-0.593646251;250.43;1183874.54
A;R17;S2;Schi;5.05772105;1;SaMu;4;-0.007770312;-0.445160875;1;5.75;SaMu;NA;NA;NA;NA;NA;0.342741823;-0.593646251;250.43;1183874.54
A;R17;S3;Osm;5.4863442;1;SaMu;3;0.116780098;-0.830933571;1;6;SaMu;NA;NA;NA;NA;NA;0.342741823;-0.593646251;250.43;1183874.54
A;R17;S3;Schi;4.3545157;1;SaMu;3;0.116780098;-0.830933571;1;6;SaMu;NA;NA;NA;NA;NA;0.342741823;-0.593646251;250.43;1183874.54
A;R17;S3;Pin;1.85240055;1;SaMu;3;0.116780098;-0.830933571;1;6;SaMu;NA;NA;NA;NA;NA;0.342741823;-0.593646251;250.43;1183874.54
A;R18;S1;Schi;4.4358742;24;AcDa|CaCa|CaEy|CaHe|CaSc|ChAx|CiCa|CyGl|CyMy|DaOl|DiGl|KoBi|LiFo|LiGl|MeAz|NySi|QuAc|QuFa|QuSe|RhCh|SaDi|SaMu|SaSe|ScSu;2;0.188756347;-0.817593562;2;2;QuSe/NySi;NA;NA;NA;NA;NA;-0.0586104;-0.669919932;240.23;1250161.53
A;R18;S1;Osm;5.0361824;24;AcDa|CaCa|CaEy|CaHe|CaSc|ChAx|CiCa|CyGl|CyMy|DaOl|DiGl|KoBi|LiFo|LiGl|MeAz|NySi|QuAc|QuFa|QuSe|RhCh|SaDi|SaMu|SaSe|ScSu;2;0.188756347;-0.817593562;2;2;QuSe/NySi;NA;NA;NA;NA;NA;-0.0586104;-0.669919932;240.23;1250161.53
A;R18;S1;Pin;2.11459465;24;AcDa|CaCa|CaEy|CaHe|CaSc|ChAx|CiCa|CyGl|CyMy|DaOl|DiGl|KoBi|LiFo|LiGl|MeAz|NySi|QuAc|QuFa|QuSe|RhCh|SaDi|SaMu|SaSe|ScSu;2;0.188756347;-0.817593562;2;2;QuSe/NySi;NA;NA;NA;NA;NA;-0.0586104;-0.669919932;240.23;1250161.53
A;R18;S2;Schi;4.0886059;24;AcDa|CaCa|CaEy|CaHe|CaSc|ChAx|CiCa|CyGl|CyMy|DaOl|DiGl|KoBi|LiFo|LiGl|MeAz|NySi|QuAc|QuFa|QuSe|RhCh|SaDi|SaMu|SaSe|ScSu;5;0.407603735;-1.119882057;2;3;LiFo/DaOl;NA;NA;NA;NA;NA;-0.0586104;-0.669919932;240.23;1250161.53
A;R18;S2;Osm;5.1835475;24;AcDa|CaCa|CaEy|CaHe|CaSc|ChAx|CiCa|CyGl|CyMy|DaOl|DiGl|KoBi|LiFo|LiGl|MeAz|NySi|QuAc|QuFa|QuSe|RhCh|SaDi|SaMu|SaSe|ScSu;5;0.407603735;-1.119882057;2;3;LiFo/DaOl;NA;NA;NA;NA;NA;-0.0586104;-0.669919932;240.23;1250161.53
A;R18;S2;Pin;1.30146955;24;AcDa|CaCa|CaEy|CaHe|CaSc|ChAx|CiCa|CyGl|CyMy|DaOl|DiGl|KoBi|LiFo|LiGl|MeAz|NySi|QuAc|QuFa|QuSe|RhCh|SaDi|SaMu|SaSe|ScSu;5;0.407603735;-1.119882057;2;3;LiFo/DaOl;NA;NA;NA;NA;NA;-0.0586104;-0.669919932;240.23;1250161.53
A;R18;S3;Osm;4.7002656;24;AcDa|CaCa|CaEy|CaHe|CaSc|ChAx|CiCa|CyGl|CyMy|DaOl|DiGl|KoBi|LiFo|LiGl|MeAz|NySi|QuAc|QuFa|QuSe|RhCh|SaDi|SaMu|SaSe|ScSu;3;0.367837068;-0.754177753;3;4.5;DaOl/SaMu/RhCh;NA;NA;NA;NA;NA;-0.0586104;-0.669919932;240.23;1250161.53
A;R18;S3;Pin;2.1097365;24;AcDa|CaCa|CaEy|CaHe|CaSc|ChAx|CiCa|CyGl|CyMy|DaOl|DiGl|KoBi|LiFo|LiGl|MeAz|NySi|QuAc|QuFa|QuSe|RhCh|SaDi|SaMu|SaSe|ScSu;3;0.367837068;-0.754177753;3;4.5;DaOl/SaMu/RhCh;NA;NA;NA;NA;NA;-0.0586104;-0.669919932;240.23;1250161.53
A;R18;S3;Schi;5.79193315;24;AcDa|CaCa|CaEy|CaHe|CaSc|ChAx|CiCa|CyGl|CyMy|DaOl|DiGl|KoBi|LiFo|LiGl|MeAz|NySi|QuAc|QuFa|QuSe|RhCh|SaDi|SaMu|SaSe|ScSu;3;0.367837068;-0.754177753;3;4.5;DaOl/SaMu/RhCh;NA;NA;NA;NA;NA;-0.0586104;-0.669919932;240.23;1250161.53
A;S10;S1;Schi;4.69982395;8;CaHe|CaSc|ChAx|LiFo|NySi|QuSe|SaMu|SaSe;3;-0.810508005;-0.217174965;3;4.5;CaHe/SaMu/QuFa;NA;NA;NA;NA;NA;-0.569745975;-0.369997362;228.98;1457991.41
A;S10;S2;Schi;5.09325015;8;CaHe|CaSc|ChAx|LiFo|NySi|QuSe|SaMu|SaSe;4;-0.64149572;-0.208434595;2;4.5;ChAx/SaMu;19.8;17.1256719;9.588497268;23.00012231;84.75496294;-0.569745975;-0.369997362;228.98;1457991.41
A;S10;S1;Pin;1.8447027;8;CaHe|CaSc|ChAx|LiFo|NySi|QuSe|SaMu|SaSe;3;-0.810508005;-0.217174965;3;4.5;CaHe/SaMu/QuFa;NA;NA;NA;NA;NA;-0.569745975;-0.369997362;228.98;1457991.41
A;S10;S3;Osm;5.87056875;8;CaHe|CaSc|ChAx|LiFo|NySi|QuSe|SaMu|SaSe;4;-0.334952922;-0.225928598;2;2.25;CaSc/NySi;NA;NA;NA;NA;NA;-0.569745975;-0.369997362;228.98;1457991.41
A;S10;S3;Pin;5.34926845;8;CaHe|CaSc|ChAx|LiFo|NySi|QuSe|SaMu|SaSe;4;-0.334952922;-0.225928598;2;2.25;CaSc/NySi;NA;NA;NA;NA;NA;-0.569745975;-0.369997362;228.98;1457991.41
A;S10;S1;Osm;4.77173625;8;CaHe|CaSc|ChAx|LiFo|NySi|QuSe|SaMu|SaSe;3;-0.810508005;-0.217174965;3;4.5;CaHe/SaMu/QuFa;NA;NA;NA;NA;NA;-0.569745975;-0.369997362;228.98;1457991.41
A;S10;S2;Pin;2.7295138;8;CaHe|CaSc|ChAx|LiFo|NySi|QuSe|SaMu|SaSe;4;-0.64149572;-0.208434595;2;4.5;ChAx/SaMu;19.8;17.1256719;9.588497268;23.00012231;84.75496294;-0.569745975;-0.369997362;228.98;1457991.41
A;S10;S2;Osm;4.97217965;8;CaHe|CaSc|ChAx|LiFo|NySi|QuSe|SaMu|SaSe;4;-0.64149572;-0.208434595;2;4.5;ChAx/SaMu;19.8;17.1256719;9.588497268;23.00012231;84.75496294;-0.569745975;-0.369997362;228.98;1457991.41
A;S18;S1;Schi;8.02022895;2;ChAx|SaSe;3;-0.740881;-0.393933415;2;4.75;ChAx/SaSe;NA;NA;NA;NA;NA;-0.102406844;-0.646571369;247.87;1266738.48
A;S18;S3;Osm;5.06807245;2;ChAx|SaSe;2;-0.349422507;-0.518040171;2;5.25;ChAx/SaSe;NA;NA;NA;NA;NA;-0.102406844;-0.646571369;247.87;1266738.48
A;S18;S2;Schi;5.16677575;2;ChAx|SaSe;3;0.17711344;-0.363136366;2;6;ChAx/SaSe;NA;NA;NA;NA;NA;-0.102406844;-0.646571369;247.87;1266738.48
A;S18;S3;Schi;3.0695186;2;ChAx|SaSe;2;-0.349422507;-0.518040171;2;5.25;ChAx/SaSe;NA;NA;NA;NA;NA;-0.102406844;-0.646571369;247.87;1266738.48
A;S18;S3;Pin;1.5339782;2;ChAx|SaSe;2;-0.349422507;-0.518040171;2;5.25;ChAx/SaSe;NA;NA;NA;NA;NA;-0.102406844;-0.646571369;247.87;1266738.48
A;T15;S2;Osm;4.50032955;8;CaEy|CyGl|CyMy|KoBi|LiGl|QuFa|RhCh|ScSu;3;-0.342020143;-0.939692621;2;3.5;SiSu/QuFa;14.92;NA;NA;NA;NA;0.467671502;-0.484288018;245.59;1142241.85
A;T15;S2;Schi;3.69859975;8;CaEy|CyGl|CyMy|KoBi|LiGl|QuFa|RhCh|ScSu;3;-0.342020143;-0.939692621;2;3.5;SiSu/QuFa;14.92;NA;NA;NA;NA;0.467671502;-0.484288018;245.59;1142241.85
A;T15;S3;Pin;2.3165601;8;CaEy|CyGl|CyMy|KoBi|LiGl|QuFa|RhCh|ScSu;2;0.07745686;-0.335502519;1;4.25;SiSu;NA;NA;NA;NA;NA;0.467671502;-0.484288018;245.59;1142241.85
A;T15;S3;Schi;3.06936895;8;CaEy|CyGl|CyMy|KoBi|LiGl|QuFa|RhCh|ScSu;2;0.07745686;-0.335502519;1;4.25;SiSu;NA;NA;NA;NA;NA;0.467671502;-0.484288018;245.59;1142241.85
A;T15;S3;Osm;5.7395009;8;CaEy|CyGl|CyMy|KoBi|LiGl|QuFa|RhCh|ScSu;2;0.07745686;-0.335502519;1;4.25;SiSu;NA;NA;NA;NA;NA;0.467671502;-0.484288018;245.59;1142241.85
A;T15;S1;Schi;5.12332615;8;CaEy|CyGl|CyMy|KoBi|LiGl|QuFa|RhCh|ScSu;3;0.028183445;-0.403042038;3;2.75;CaHe/CyGl/CaFa;NA;NA;NA;NA;NA;0.467671502;-0.484288018;245.59;1142241.85
A;T15;S1;Osm;5.5412621;8;CaEy|CyGl|CyMy|KoBi|LiGl|QuFa|RhCh|ScSu;3;0.028183445;-0.403042038;3;2.75;CaHe/CyGl/CaFa;NA;NA;NA;NA;NA;0.467671502;-0.484288018;245.59;1142241.85
A;T15;S1;Pin;1.2140119;8;CaEy|CyGl|CyMy|KoBi|LiGl|QuFa|RhCh|ScSu;3;0.028183445;-0.403042038;3;2.75;CaHe/CyGl/CaFa;NA;NA;NA;NA;NA;0.467671502;-0.484288018;245.59;1142241.85
A;T15;S2;Pin;3.10539445;8;CaEy|CyGl|CyMy|KoBi|LiGl|QuFa|RhCh|ScSu;3;-0.342020143;-0.939692621;2;3.5;SiSu/QuFa;14.92;NA;NA;NA;NA;0.467671502;-0.484288018;245.59;1142241.85
A;T17;S1;Schi;4.8163064;2;LiFo|SaMu;3;-0.309016994;-0.951056516;1;4.75;LiFo;NA;NA;NA;NA;NA;0.075797976;-0.617324975;259.29;1279765.05
A;T17;S1;Osm;5.34306345;2;LiFo|SaMu;3;-0.309016994;-0.951056516;1;4.75;LiFo;NA;NA;NA;NA;NA;0.075797976;-0.617324975;259.29;1279765.05
A;T17;S1;Pin;1.676153;2;LiFo|SaMu;3;-0.309016994;-0.951056516;1;4.75;LiFo;NA;NA;NA;NA;NA;0.075797976;-0.617324975;259.29;1279765.05
A;T17;S2;Osm;6.9390515;2;LiFo|SaMu;4;0.025355969;-0.726099938;2;4;LiFo/SaMu;NA;NA;NA;NA;NA;0.075797976;-0.617324975;259.29;1279765.05
A;T17;S2;Pin;2.87777315;2;LiFo|SaMu;4;0.025355969;-0.726099938;2;4;LiFo/SaMu;NA;NA;NA;NA;NA;0.075797976;-0.617324975;259.29;1279765.05
A;T17;S2;Schi;4.1582187;2;LiFo|SaMu;4;0.025355969;-0.726099938;2;4;LiFo/SaMu;NA;NA;NA;NA;NA;0.075797976;-0.617324975;259.29;1279765.05
A;T17;S3;Osm;4.18183055;2;LiFo|SaMu;3;-0.121589763;-0.689569812;1;4.75;SaMu;NA;NA;NA;NA;NA;0.075797976;-0.617324975;259.29;1279765.05
A;T17;S3;Schi;3.0352305;2;LiFo|SaMu;3;-0.121589763;-0.689569812;1;4.75;SaMu;NA;NA;NA;NA;NA;0.075797976;-0.617324975;259.29;1279765.05
A;T17;S3;Pin;1.9011755;2;LiFo|SaMu;3;-0.121589763;-0.689569812;1;4.75;SaMu;NA;NA;NA;NA;NA;0.075797976;-0.617324975;259.29;1279765.05
A;T18;S1;Schi;5.06672195;1;ScSu;3;0.116780098;-0.830933571;1;3.25;SiSu;NA;NA;NA;NA;NA;-0.068871483;-0.655268391;255.11;1240336.73
A;T18;S1;Osm;5.78907155;1;ScSu;3;0.116780098;-0.830933571;1;3.25;SiSu;NA;NA;NA;NA;NA;-0.068871483;-0.655268391;255.11;1240336.73
A;T18;S1;Pin;2.3391463;1;ScSu;3;0.116780098;-0.830933571;1;3.25;SiSu;NA;NA;NA;NA;NA;-0.068871483;-0.655268391;255.11;1240336.73
A;T18;S2;Pin;6.4152984;1;ScSu;3;0.016273903;-0.466023596;1;4.5;SiSu;NA;NA;NA;NA;NA;-0.068871483;-0.655268391;255.11;1240336.73
A;T18;S2;Schi;10.17367785;1;ScSu;3;0.016273903;-0.466023596;1;4.5;SiSu;NA;NA;NA;NA;NA;-0.068871483;-0.655268391;255.11;1240336.73
A;T18;S3;Schi;4.98308585;1;ScSu;3;-1.54E-16;-0.839099631;1;4.5;SiSu;NA;NA;NA;NA;NA;-0.068871483;-0.655268391;255.11;1240336.73
A;T18;S3;Pin;2.457472;1;ScSu;3;-1.54E-16;-0.839099631;1;4.5;SiSu;NA;NA;NA;NA;NA;-0.068871483;-0.655268391;255.11;1240336.73
A;T18;S3;Osm;5.6868314;1;ScSu;3;-1.54E-16;-0.839099631;1;4.5;SiSu;NA;NA;NA;NA;NA;-0.068871483;-0.655268391;255.11;1240336.73
A;U10;S2;Schi;3.8426397;16;CaEy|CaHe|CaSc|ChAx|CyGl|CyMy|KoBi|LiFo|LiGl|NySi|QuFa|QuSe|RhCh|SaMu|SaSe|ScSu;3;-0.673638502;-0.272167621;4;4.5;CaHe/ScSu/LiFo/QuSe;NA;NA;NA;NA;NA;-0.467180831;-0.435653173;241.64;1457100.05
A;U10;S1;Osm;5.17380565;16;CaEy|CaHe|CaSc|ChAx|CyGl|CyMy|KoBi|LiFo|LiGl|NySi|QuFa|QuSe|RhCh|SaMu|SaSe|ScSu;2;-0.544639035;-0.838670568;2;2.5;LiFo/SaSe;NA;NA;NA;NA;NA;-0.467180831;-0.435653173;241.64;1457100.05
A;U10;S1;Pin;1.9344708;16;CaEy|CaHe|CaSc|ChAx|CyGl|CyMy|KoBi|LiFo|LiGl|NySi|QuFa|QuSe|RhCh|SaMu|SaSe|ScSu;2;-0.544639035;-0.838670568;2;2.5;LiFo/SaSe;NA;NA;NA;NA;NA;-0.467180831;-0.435653173;241.64;1457100.05
A;U10;S1;Schi;5.2273329;16;CaEy|CaHe|CaSc|ChAx|CyGl|CyMy|KoBi|LiFo|LiGl|NySi|QuFa|QuSe|RhCh|SaMu|SaSe|ScSu;2;-0.544639035;-0.838670568;2;2.5;LiFo/SaSe;NA;NA;NA;NA;NA;-0.467180831;-0.435653173;241.64;1457100.05
A;U10;S3;Pin;2.5490724;16;CaEy|CaHe|CaSc|ChAx|CyGl|CyMy|KoBi|LiFo|LiGl|NySi|QuFa|QuSe|RhCh|SaMu|SaSe|ScSu;5;-0.4118661;-0.102689752;4;3.5;KoBi/NySi/SaSe/RhCh;NA;NA;NA;NA;NA;-0.467180831;-0.435653173;241.64;1457100.05
A;U10;S3;Schi;5.4137238;16;CaEy|CaHe|CaSc|ChAx|CyGl|CyMy|KoBi|LiFo|LiGl|NySi|QuFa|QuSe|RhCh|SaMu|SaSe|ScSu;5;-0.4118661;-0.102689752;4;3.5;KoBi/NySi/SaSe/RhCh;NA;NA;NA;NA;NA;-0.467180831;-0.435653173;241.64;1457100.05
A;U10;S3;Osm;5.6270298;16;CaEy|CaHe|CaSc|ChAx|CyGl|CyMy|KoBi|LiFo|LiGl|NySi|QuFa|QuSe|RhCh|SaMu|SaSe|ScSu;5;-0.4118661;-0.102689752;4;3.5;KoBi/NySi/SaSe/RhCh;NA;NA;NA;NA;NA;-0.467180831;-0.435653173;241.64;1457100.05
A;U10;S2;Osm;4.82331075;16;CaEy|CaHe|CaSc|ChAx|CyGl|CyMy|KoBi|LiFo|LiGl|NySi|QuFa|QuSe|RhCh|SaMu|SaSe|ScSu;3;-0.673638502;-0.272167621;4;4.5;CaHe/ScSu/LiFo/QuSe;NA;NA;NA;NA;NA;-0.467180831;-0.435653173;241.64;1457100.05
A;U10;S2;Pin;2.48907005;16;CaEy|CaHe|CaSc|ChAx|CyGl|CyMy|KoBi|LiFo|LiGl|NySi|QuFa|QuSe|RhCh|SaMu|SaSe|ScSu;3;-0.673638502;-0.272167621;4;4.5;CaHe/ScSu/LiFo/QuSe;NA;NA;NA;NA;NA;-0.467180831;-0.435653173;241.64;1457100.05
A;U15;S1;Schi;3.7276866;4;CyGl|QuFa|RhCh|ScSu;3;0.59380967;0.371053463;2;4.25;CyGl/RhCh;NA;NA;NA;NA;NA;0.563619333;-0.394650506;246.66;1106379.5
A;U15;S1;Pin;2.97571725;4;CyGl|QuFa|RhCh|ScSu;3;0.59380967;0.371053463;2;4.25;CyGl/RhCh;NA;NA;NA;NA;NA;0.563619333;-0.394650506;246.66;1106379.5
A;U15;S1;Osm;6.05325855;4;CyGl|QuFa|RhCh|ScSu;3;0.59380967;0.371053463;2;4.25;CyGl/RhCh;NA;NA;NA;NA;NA;0.563619333;-0.394650506;246.66;1106379.5
A;U15;S2;Pin;4.10562585;4;CyGl|QuFa|RhCh|ScSu;3;0.606308062;-0.151169578;2;2;RhCh/QuFa;NA;NA;NA;NA;NA;0.563619333;-0.394650506;246.66;1106379.5
A;U15;S2;Osm;5.10628065;4;CyGl|QuFa|RhCh|ScSu;3;0.606308062;-0.151169578;2;2;RhCh/QuFa;NA;NA;NA;NA;NA;0.563619333;-0.394650506;246.66;1106379.5
A;U15;S3;Osm;5.98162365;4;CyGl|QuFa|RhCh|ScSu;3;0.363338297;0.44868543;2;2;ScSu/CyGl;NA;NA;NA;NA;NA;0.563619333;-0.394650506;246.66;1106379.5
A;U15;S2;Schi;3.913092;4;CyGl|QuFa|RhCh|ScSu;3;0.606308062;-0.151169578;2;2;RhCh/QuFa;NA;NA;NA;NA;NA;0.563619333;-0.394650506;246.66;1106379.5
A;U15;S3;Pin;1.18552;4;CyGl|QuFa|RhCh|ScSu;3;0.363338297;0.44868543;2;2;ScSu/CyGl;NA;NA;NA;NA;NA;0.563619333;-0.394650506;246.66;1106379.5
A;U15;S3;Schi;2.56275625;4;CyGl|QuFa|RhCh|ScSu;3;0.363338297;0.44868543;2;2;ScSu/CyGl;NA;NA;NA;NA;NA;0.563619333;-0.394650506;246.66;1106379.5
A;W12/X12;S3;Osm;4.283421;4;CaEy|CyMy|KoBi|LiGl;2;-0.300706414;-0.783366992;1;2.5;KoBi;NA;NA;NA;NA;NA;-0.294937543;-0.578847521;241.92;1318773.73
A;W12/X12;S3;Schi;5.0115522;4;CaEy|CyMy|KoBi|LiGl;2;-0.300706414;-0.783366992;1;2.5;KoBi;NA;NA;NA;NA;NA;-0.294937543;-0.578847521;241.92;1318773.73
A;W12/X12;S2;Schi;4.0722612;4;CaEy|CyMy|KoBi|LiGl;3;-0.580498358;-0.391551086;0;0;bare;18.29;17.13110138;10.38325137;24.09804234;84.77771323;-0.294937543;-0.578847521;241.92;1318773.73
A;W12/X12;S1;Osm;5.33701905;4;CaEy|CyMy|KoBi|LiGl;2;0.014644308;-0.838971832;1;1.25;CuLa/CyMy;NA;NA;NA;NA;NA;-0.294937543;-0.578847521;241.92;1318773.73
A;W12/X12;S3;Pin;2.99031725;4;CaEy|CyMy|KoBi|LiGl;2;-0.300706414;-0.783366992;1;2.5;KoBi;NA;NA;NA;NA;NA;-0.294937543;-0.578847521;241.92;1318773.73
A;W12/X12;S2;Osm;5.40206205;4;CaEy|CyMy|KoBi|LiGl;3;-0.580498358;-0.391551086;0;0;bare;18.29;17.13110138;10.38325137;24.09804234;84.77771323;-0.294937543;-0.578847521;241.92;1318773.73
A;W12/X12;S2;Pin;3.56302415;4;CaEy|CyMy|KoBi|LiGl;3;-0.580498358;-0.391551086;0;0;bare;18.29;17.13110138;10.38325137;24.09804234;84.77771323;-0.294937543;-0.578847521;241.92;1318773.73
A;W12/X12;S1;Pin;3.5681962;4;CaEy|CyMy|KoBi|LiGl;2;0.014644308;-0.838971832;1;1.25;CuLa/CyMy;NA;NA;NA;NA;NA;-0.294937543;-0.578847521;241.92;1318773.73
A;W13;S2;Osm;6.0593431;1;SaSe;4;1.287625919;-0.321041199;1;2.5;SaSe;NA;NA;NA;NA;NA;0.285770555;-0.585916468;241.42;1220643.87
A;W13;S2;Pin;4.46445005;1;SaSe;4;1.287625919;-0.321041199;1;2.5;SaSe;NA;NA;NA;NA;NA;0.285770555;-0.585916468;241.42;1220643.87
A;W13;S3;Schi;5.42170635;1;SaSe;3;0.145708122;-0.826351822;1;4;SaSe;NA;NA;NA;NA;NA;0.285770555;-0.585916468;241.42;1220643.87
A;W13;S3;Pin;2.9852985;1;SaSe;3;0.145708122;-0.826351822;1;4;SaSe;NA;NA;NA;NA;NA;0.285770555;-0.585916468;241.42;1220643.87
A;W13;S3;Osm;5.10817135;1;SaSe;3;0.145708122;-0.826351822;1;4;SaSe;NA;NA;NA;NA;NA;0.285770555;-0.585916468;241.42;1220643.87
A;W13;S1;Osm;6.9052087;1;SaSe;3;0.703728164;-0.457006413;1;2.25;SaSe;NA;NA;NA;NA;NA;0.285770555;-0.585916468;241.42;1220643.87
A;W13;S2;Schi;5.3798445;1;SaSe;4;1.287625919;-0.321041199;1;2.5;SaSe;NA;NA;NA;NA;NA;0.285770555;-0.585916468;241.42;1220643.87
A;W13;S1;Schi;5.5900699;1;SaSe;3;0.703728164;-0.457006413;1;2.25;SaSe;NA;NA;NA;NA;NA;0.285770555;-0.585916468;241.42;1220643.87
A;W13;S1;Pin;3.3381367;1;SaSe;3;0.703728164;-0.457006413;1;2.25;SaSe;NA;NA;NA;NA;NA;0.285770555;-0.585916468;241.42;1220643.87
A;W14;S2;Osm;5.3708436;1;NySi;4;0.029284155;-0.838588474;1;4.75;NySi;18.16;17.15246163;9.617551913;23.95541532;83.7195674;0.215214883;-0.591298032;247.3;1220476.84
A;W14;S3;Schi;2.94596245;1;NySi;3;0.224513988;-0.690983006;1;5.25;NySi;NA;NA;NA;NA;NA;0.215214883;-0.591298032;247.3;1220476.84
A;W14;S2;Schi;5.1422441;1;NySi;4;0.029284155;-0.838588474;1;4.75;NySi;18.16;17.15246163;9.617551913;23.95541532;83.7195674;0.215214883;-0.591298032;247.3;1220476.84
A;W14;S3;Pin;2.1320818;1;NySi;3;0.224513988;-0.690983006;1;5.25;NySi;NA;NA;NA;NA;NA;0.215214883;-0.591298032;247.3;1220476.84
A;W14;S3;Osm;5.40260225;1;NySi;3;0.224513988;-0.690983006;1;5.25;NySi;NA;NA;NA;NA;NA;0.215214883;-0.591298032;247.3;1220476.84
A;W14;S2;Pin;1.8410746;1;NySi;4;0.029284155;-0.838588474;1;4.75;NySi;18.16;17.15246163;9.617551913;23.95541532;83.7195674;0.215214883;-0.591298032;247.3;1220476.84
B;D29;S3;Osm;5.71340705;1;MeFl;4;-0.031722096;-0.362585218;0;0;bare;NA;NA;NA;NA;NA;0.646651764;-0.114022153;157.75;961247.01
B;D29;S1;Pin;2.30365735;1;MeFl;4;0.237363305;0.351905571;0;0;bare;NA;NA;NA;NA;NA;0.646651764;-0.114022153;157.75;961247.01
B;D29;S2;Schi;3.52323915;1;MeFl;4;0.683561779;0.976227392;0;0;bare;21.91;16.82969923;9.142423497;23.67385013;86.23464031;0.646651764;-0.114022153;157.75;961247.01
B;D29;S3;Pin;2.89722035;1;MeFl;4;-0.031722096;-0.362585218;0;0;bare;NA;NA;NA;NA;NA;0.646651764;-0.114022153;157.75;961247.01
B;D29;S2;Pin;2.2305442;1;MeFl;4;0.683561779;0.976227392;0;0;bare;21.91;16.82969923;9.142423497;23.67385013;86.23464031;0.646651764;-0.114022153;157.75;961247.01
B;D29;S1;Osm;4.79649785;1;MeFl;4;0.237363305;0.351905571;0;0;bare;NA;NA;NA;NA;NA;0.646651764;-0.114022153;157.75;961247.01
B;D29;S2;Osm;5.5399554;1;MeFl;4;0.683561779;0.976227392;0;0;bare;21.91;16.82969923;9.142423497;23.67385013;86.23464031;0.646651764;-0.114022153;157.75;961247.01
B;D29;S3;Schi;3.8644229;1;MeFl;4;-0.031722096;-0.362585218;0;0;bare;NA;NA;NA;NA;NA;0.646651764;-0.114022153;157.75;961247.01
B;D29;S1;Schi;3.4852536;1;MeFl;4;0.237363305;0.351905571;0;0;bare;NA;NA;NA;NA;NA;0.646651764;-0.114022153;157.75;961247.01
B;F25;S1;Osm;5.1548439;8;AlFo|BeLu|CaFa|ElCh|MaLe|MaTh|MaYu|QuPh;2;0.036646031;0.699247928;2;1.75;AlFo/QuPh;NA;NA;NA;NA;NA;0.376641458;0.433276434;155.16;1196098.65
B;F25;S1;Pin;0.6469698;8;AlFo|BeLu|CaFa|ElCh|MaLe|MaTh|MaYu|QuPh;2;0.036646031;0.699247928;2;1.75;AlFo/QuPh;NA;NA;NA;NA;NA;0.376641458;0.433276434;155.16;1196098.65
B;F25;S1;Schi;3.64216345;8;AlFo|BeLu|CaFa|ElCh|MaLe|MaTh|MaYu|QuPh;2;0.036646031;0.699247928;2;1.75;AlFo/QuPh;NA;NA;NA;NA;NA;0.376641458;0.433276434;155.16;1196098.65
B;F25;S2;Pin;2.217667;8;AlFo|BeLu|CaFa|ElCh|MaLe|MaTh|MaYu|QuPh;3;0.077247905;0.04107344;2;1;MaLe/MaYu;NA;NA;NA;NA;NA;0.376641458;0.433276434;155.16;1196098.65
B;F25;S2;Osm;6.49330985;8;AlFo|BeLu|CaFa|ElCh|MaLe|MaTh|MaYu|QuPh;3;0.077247905;0.04107344;2;1;MaLe/MaYu;NA;NA;NA;NA;NA;0.376641458;0.433276434;155.16;1196098.65
B;F25;S2;Schi;3.1703389;8;AlFo|BeLu|CaFa|ElCh|MaLe|MaTh|MaYu|QuPh;3;0.077247905;0.04107344;2;1;MaLe/MaYu;NA;NA;NA;NA;NA;0.376641458;0.433276434;155.16;1196098.65
B;F25;S3;Pin;3.64146265;8;AlFo|BeLu|CaFa|ElCh|MaLe|MaTh|MaYu|QuPh;3;0.174458623;0.820763291;2;1.75;BeLu/MaYu;NA;NA;NA;NA;NA;0.376641458;0.433276434;155.16;1196098.65
B;F25;S3;Osm;5.10812755;8;AlFo|BeLu|CaFa|ElCh|MaLe|MaTh|MaYu|QuPh;3;0.174458623;0.820763291;2;1.75;BeLu/MaYu;NA;NA;NA;NA;NA;0.376641458;0.433276434;155.16;1196098.65
B;F25;S3;Schi;3.21385785;8;AlFo|BeLu|CaFa|ElCh|MaLe|MaTh|MaYu|QuPh;3;0.174458623;0.820763291;2;1.75;BeLu/MaYu;NA;NA;NA;NA;NA;0.376641458;0.433276434;155.16;1196098.65
B;F26;S3;Pin;3.21393815;0;bare;3;0.217174965;0.810508005;0;0;bare;NA;NA;NA;NA;NA;0.423516347;0.454165678;162.61;1148965.52
B;F26;S2;Osm;4.47440725;0;bare;3;0.374606593;0.927183855;0;0;bare;22.15;17.40477408;9.83420765;23.85452688;83.80493978;0.423516347;0.454165678;162.61;1148965.52
B;F26;S3;Osm;5.583624;0;bare;3;0.217174965;0.810508005;0;0;bare;NA;NA;NA;NA;NA;0.423516347;0.454165678;162.61;1148965.52
B;F26;S1;Pin;1.0872693;0;bare;3;0.522630957;0.504698849;0;0;bare;NA;NA;NA;NA;NA;0.423516347;0.454165678;162.61;1148965.52
B;F26;S2;Schi;3.79528825;0;bare;3;0.374606593;0.927183855;0;0;bare;22.15;17.40477408;9.83420765;23.85452688;83.80493978;0.423516347;0.454165678;162.61;1148965.52
B;F26;S2;Pin;1.7047617;0;bare;3;0.374606593;0.927183855;0;0;bare;22.15;17.40477408;9.83420765;23.85452688;83.80493978;0.423516347;0.454165678;162.61;1148965.52
B;F26;S1;Schi;4.68861115;0;bare;3;0.522630957;0.504698849;0;0;bare;NA;NA;NA;NA;NA;0.423516347;0.454165678;162.61;1148965.52
B;F26;S3;Schi;3.13600335;0;bare;3;0.217174965;0.810508005;0;0;bare;NA;NA;NA;NA;NA;0.423516347;0.454165678;162.61;1148965.52
B;F26;S1;Osm;4.8507332;0;bare;3;0.522630957;0.504698849;0;0;bare;NA;NA;NA;NA;NA;0.423516347;0.454165678;162.61;1148965.52
B;G28;S3;Pin;3.76002195;2;BeLu|CaFa;4;0.20694584;1.173648178;2;3.25;BeLu/CaFa;NA;NA;NA;NA;NA;0.641115985;0.737519574;157.58;871187.13
B;G28;S3;Schi;4.82607745;2;BeLu|CaFa;4;0.20694584;1.173648178;2;3.25;BeLu/CaFa;NA;NA;NA;NA;NA;0.641115985;0.737519574;157.58;871187.13
B;G28;S1;Pin;2.83674715;2;BeLu|CaFa;3;0.1244713;1.422713472;1;3;BeLu;NA;NA;NA;NA;NA;0.641115985;0.737519574;157.58;871187.13
B;G28;S1;Osm;5.1248482;2;BeLu|CaFa;3;0.1244713;1.422713472;1;3;BeLu;NA;NA;NA;NA;NA;0.641115985;0.737519574;157.58;871187.13
B;G28;S1;Schi;4.1386912;2;BeLu|CaFa;3;0.1244713;1.422713472;1;3;BeLu;NA;NA;NA;NA;NA;0.641115985;0.737519574;157.58;871187.13
B;G28;S3;Osm;5.0112821;2;BeLu|CaFa;4;0.20694584;1.173648178;2;3.25;BeLu/CaFa;NA;NA;NA;NA;NA;0.641115985;0.737519574;157.58;871187.13
B;H29;S2;Pin;3.9405692;1;AlFo;4;0.466023596;0.016273903;1;1.5;AlFo;NA;NA;NA;NA;NA;0.874640652;-0.301162928;163.49;872331.34
B;H29;S1;Schi;3.5563775;1;AlFo;3;0.273592882;-0.644544437;1;4;AlFo;NA;NA;NA;NA;NA;0.874640652;-0.301162928;163.49;872331.34
B;H29;S1;Osm;5.41276385;1;AlFo;3;0.273592882;-0.644544437;1;4;AlFo;NA;NA;NA;NA;NA;0.874640652;-0.301162928;163.49;872331.34
B;H29;S1;Pin;3.1714558;1;AlFo;3;0.273592882;-0.644544437;1;4;AlFo;NA;NA;NA;NA;NA;0.874640652;-0.301162928;163.49;872331.34
B;H29;S3;Pin;4.0368051;1;AlFo;3;0.394097905;-0.845145684;1;2.75;AlFo;NA;NA;NA;NA;NA;0.874640652;-0.301162928;163.49;872331.34
B;H29;S3;Osm;6.35769045;1;AlFo;3;0.394097905;-0.845145684;1;2.75;AlFo;NA;NA;NA;NA;NA;0.874640652;-0.301162928;163.49;872331.34
B;H29;S2;Schi;5.3909624;1;AlFo;4;0.466023596;0.016273903;1;1.5;AlFo;NA;NA;NA;NA;NA;0.874640652;-0.301162928;163.49;872331.34
B;H29;S2;Osm;5.2778708;1;AlFo;4;0.466023596;0.016273903;1;1.5;AlFo;NA;NA;NA;NA;NA;0.874640652;-0.301162928;163.49;872331.34
B;H29;S3;Schi;5.26775665;1;AlFo;3;0.394097905;-0.845145684;1;2.75;AlFo;NA;NA;NA;NA;NA;0.874640652;-0.301162928;163.49;872331.34
B;H30;S2;Schi;4.51616325;4;BeLu|CaFa|MaYu|QuPh;4;1.112597827;0.427086291;2;1;AlFo/CaFa;NA;NA;NA;NA;NA;0.939804287;-0.032818689;180.17;836421.05
B;H30;S2;Osm;4.095081;4;BeLu|CaFa|MaYu|QuPh;4;1.112597827;0.427086291;2;1;AlFo/CaFa;NA;NA;NA;NA;NA;0.939804287;-0.032818689;180.17;836421.05
B;H30;S3;Schi;3.94147075;4;BeLu|CaFa|MaYu|QuPh;3;0.657979857;0.239485083;2;1.75;CaFa/MaYu;NA;NA;NA;NA;NA;0.939804287;-0.032818689;180.17;836421.05
B;H30;S3;Osm;4.2900713;4;BeLu|CaFa|MaYu|QuPh;3;0.657979857;0.239485083;2;1.75;CaFa/MaYu;NA;NA;NA;NA;NA;0.939804287;-0.032818689;180.17;836421.05
B;H30;S3;Pin;1.56741585;4;BeLu|CaFa|MaYu|QuPh;3;0.657979857;0.239485083;2;1.75;CaFa/MaYu;NA;NA;NA;NA;NA;0.939804287;-0.032818689;180.17;836421.05
B;H30;S2;Pin;5.23078945;4;BeLu|CaFa|MaYu|QuPh;4;1.112597827;0.427086291;2;1;AlFo/CaFa;NA;NA;NA;NA;NA;0.939804287;-0.032818689;180.17;836421.05
B;H30;S1;Osm;4.88632435;4;BeLu|CaFa|MaYu|QuPh;2;0.802265878;0.408774882;2;2;BeLu/CaFa;NA;NA;NA;NA;NA;0.939804287;-0.032818689;180.17;836421.05
B;H30;S1;Pin;2.6643613;4;BeLu|CaFa|MaYu|QuPh;2;0.802265878;0.408774882;2;2;BeLu/CaFa;NA;NA;NA;NA;NA;0.939804287;-0.032818689;180.17;836421.05
B;H30;S1;Schi;4.07597325;4;BeLu|CaFa|MaYu|QuPh;2;0.802265878;0.408774882;2;2;BeLu/CaFa;NA;NA;NA;NA;NA;0.939804287;-0.032818689;180.17;836421.05
B;I22;S1;Osm;5.55821635;16;AiAl|AlFo|BeLu|CaFa|CeBi|ElCh|ElGl|ElJa|IdPo|MaGr|MaLe|MaTh|MaYu|MeFl|PhBo|QuPh;3;0.536390094;-0.45008473;2;2.25;CaFa/MaYu;NA;NA;NA;NA;NA;0.604391417;-0.307952808;124.75;1042410.79
B;I22;S1;Schi;3.88449425;16;AiAl|AlFo|BeLu|CaFa|CeBi|ElCh|ElGl|ElJa|IdPo|MaGr|MaLe|MaTh|MaYu|MeFl|PhBo|QuPh;3;0.536390094;-0.45008473;2;2.25;CaFa/MaYu;NA;NA;NA;NA;NA;0.604391417;-0.307952808;124.75;1042410.79
B;I22;S1;Pin;3.9248085;16;AiAl|AlFo|BeLu|CaFa|CeBi|ElCh|ElGl|ElJa|IdPo|MaGr|MaLe|MaTh|MaYu|MeFl|PhBo|QuPh;3;0.536390094;-0.45008473;2;2.25;CaFa/MaYu;NA;NA;NA;NA;NA;0.604391417;-0.307952808;124.75;1042410.79
B;I22;S2;Schi;4.2805521;16;AiAl|AlFo|BeLu|CaFa|CeBi|ElCh|ElGl|ElJa|IdPo|MaGr|MaLe|MaTh|MaYu|MeFl|PhBo|QuPh;4;0.798031172;-0.259296046;3;4.75;ElGl/ElJa/MaLe;NA;NA;NA;NA;NA;0.604391417;-0.307952808;124.75;1042410.79
B;I22;S2;Osm;6.0311651;16;AiAl|AlFo|BeLu|CaFa|CeBi|ElCh|ElGl|ElJa|IdPo|MaGr|MaLe|MaTh|MaYu|MeFl|PhBo|QuPh;4;0.798031172;-0.259296046;3;4.75;ElGl/ElJa/MaLe;NA;NA;NA;NA;NA;0.604391417;-0.307952808;124.75;1042410.79
B;I22;S2;Pin;7.3854611;16;AiAl|AlFo|BeLu|CaFa|CeBi|ElCh|ElGl|ElJa|IdPo|MaGr|MaLe|MaTh|MaYu|MeFl|PhBo|QuPh;4;0.798031172;-0.259296046;3;4.75;ElGl/ElJa/MaLe;NA;NA;NA;NA;NA;0.604391417;-0.307952808;124.75;1042410.79
B;I22;S3;Osm;4.5033189;16;AiAl|AlFo|BeLu|CaFa|CeBi|ElCh|ElGl|ElJa|IdPo|MaGr|MaLe|MaTh|MaYu|MeFl|PhBo|QuPh;5;0.144438607;-0.101137001;2;1.75;CaFa/ElCh;NA;NA;NA;NA;NA;0.604391417;-0.307952808;124.75;1042410.79
B;I22;S3;Pin;4.3840004;16;AiAl|AlFo|BeLu|CaFa|CeBi|ElCh|ElGl|ElJa|IdPo|MaGr|MaLe|MaTh|MaYu|MeFl|PhBo|QuPh;5;0.144438607;-0.101137001;2;1.75;CaFa/ElCh;NA;NA;NA;NA;NA;0.604391417;-0.307952808;124.75;1042410.79
B;I22;S3;Schi;4.05054005;16;AiAl|AlFo|BeLu|CaFa|CeBi|ElCh|ElGl|ElJa|IdPo|MaGr|MaLe|MaTh|MaYu|MeFl|PhBo|QuPh;5;0.144438607;-0.101137001;2;1.75;CaFa/ElCh;NA;NA;NA;NA;NA;0.604391417;-0.307952808;124.75;1042410.79
B;I24;S1;Schi;4.4041484;2;MaYu|QuPh;2;0.362455949;-0.326356803;1;2;CuLa/MaYu;NA;NA;NA;NA;NA;0.330442549;-0.342183277;145.09;1256521.67
B;I24;S1;Osm;7.23139095;2;MaYu|QuPh;2;0.362455949;-0.326356803;1;2;CuLa/MaYu;NA;NA;NA;NA;NA;0.330442549;-0.342183277;145.09;1256521.67
B;I24;S1;Pin;4.1824766;2;MaYu|QuPh;2;0.362455949;-0.326356803;1;2;CuLa/MaYu;NA;NA;NA;NA;NA;0.330442549;-0.342183277;145.09;1256521.67
B;I24;S2;Osm;5.6173354;2;MaYu|QuPh;2;0.129875552;-0.562552819;1;2.75;MaYu;NA;NA;NA;NA;NA;0.330442549;-0.342183277;145.09;1256521.67
B;I24;S2;Pin;2.88984735;2;MaYu|QuPh;2;0.129875552;-0.562552819;1;2.75;MaYu;NA;NA;NA;NA;NA;0.330442549;-0.342183277;145.09;1256521.67
B;I24;S2;Schi;3.8905934;2;MaYu|QuPh;2;0.129875552;-0.562552819;1;2.75;MaYu;NA;NA;NA;NA;NA;0.330442549;-0.342183277;145.09;1256521.67
B;I24;S3;Osm;4.1304641;2;MaYu|QuPh;4;0.132156747;-0.296828913;1;1.75;CuLa/MaYu;NA;NA;NA;NA;NA;0.330442549;-0.342183277;145.09;1256521.67
B;I24;S3;Pin;2.33236825;2;MaYu|QuPh;4;0.132156747;-0.296828913;1;1.75;CuLa/MaYu;NA;NA;NA;NA;NA;0.330442549;-0.342183277;145.09;1256521.67
B;I24;S3;Schi;3.43525955;2;MaYu|QuPh;4;0.132156747;-0.296828913;1;1.75;CuLa/MaYu;NA;NA;NA;NA;NA;0.330442549;-0.342183277;145.09;1256521.67
B;I25;S2;Pin;2.3703976;1;MaYu;4;0.495121499;-0.495121499;1;1.5;MaYu;22.1;17.63011862;11.28899454;23.78306384;83.57000171;0.375017921;-0.303683525;152.2;1250582.34
B;I25;S1;Osm;5.5099378;1;MaYu;3;0.562009847;-0.5427266;1;2.25;MaYu;NA;NA;NA;NA;NA;0.375017921;-0.303683525;152.2;1250582.34
B;I25;S2;Osm;6.01711625;1;MaYu;4;0.495121499;-0.495121499;1;1.5;MaYu;22.1;17.63011862;11.28899454;23.78306384;83.57000171;0.375017921;-0.303683525;152.2;1250582.34
B;I25;S2;Schi;3.4122682;1;MaYu;4;0.495121499;-0.495121499;1;1.5;MaYu;22.1;17.63011862;11.28899454;23.78306384;83.57000171;0.375017921;-0.303683525;152.2;1250582.34
B;I25;S1;Schi;2.98319975;1;MaYu;3;0.562009847;-0.5427266;1;2.25;MaYu;NA;NA;NA;NA;NA;0.375017921;-0.303683525;152.2;1250582.34
B;I25;S1;Pin;2.5602049;1;MaYu;3;0.562009847;-0.5427266;1;2.25;MaYu;NA;NA;NA;NA;NA;0.375017921;-0.303683525;152.2;1250582.34
B;J29;S2;Pin;2.2221784;8;AiAl|CeBi|ElGl|ElJa|IdPo|MaGr|MeFl|PhBo;4;0.2530937;0.518918985;2;4;ElGl/ElJa;26.5;17.39428341;9.139226776;23.47389987;84.42849778;0.528004162;0.397879675;183.09;1111068.97
B;J29;S1;Schi;3.623428;8;AiAl|CeBi|ElGl|ElJa|IdPo|MaGr|MeFl|PhBo;3;0.350103769;0.606397516;2;2.5;ElGl/ElJa;NA;NA;NA;NA;NA;0.528004162;0.397879675;183.09;1111068.97
B;J29;S1;Pin;0.235425;8;AiAl|CeBi|ElGl|ElJa|IdPo|MaGr|MeFl|PhBo;3;0.350103769;0.606397516;2;2.5;ElGl/ElJa;NA;NA;NA;NA;NA;0.528004162;0.397879675;183.09;1111068.97
B;J29;S3;Schi;3.2740208;8;AiAl|CeBi|ElGl|ElJa|IdPo|MaGr|MeFl|PhBo;3;0.668383296;0.886974592;3;1.25;CuLa/IdPo/MeFl/PhBo;NA;NA;NA;NA;NA;0.528004162;0.397879675;183.09;1111068.97
B;J29;S3;Osm;4.9730155;8;AiAl|CeBi|ElGl|ElJa|IdPo|MaGr|MeFl|PhBo;3;0.668383296;0.886974592;3;1.25;CuLa/IdPo/MeFl/PhBo;NA;NA;NA;NA;NA;0.528004162;0.397879675;183.09;1111068.97
B;J29;S2;Osm;7.17592555;8;AiAl|CeBi|ElGl|ElJa|IdPo|MaGr|MeFl|PhBo;4;0.2530937;0.518918985;2;4;ElGl/ElJa;26.5;17.39428341;9.139226776;23.47389987;84.42849778;0.528004162;0.397879675;183.09;1111068.97
B;J29;S3;Pin;1.9350329;8;AiAl|CeBi|ElGl|ElJa|IdPo|MaGr|MeFl|PhBo;3;0.668383296;0.886974592;3;1.25;CuLa/IdPo/MeFl/PhBo;NA;NA;NA;NA;NA;0.528004162;0.397879675;183.09;1111068.97
B;J29;S1;Osm;6.136672;8;AiAl|CeBi|ElGl|ElJa|IdPo|MaGr|MeFl|PhBo;3;0.350103769;0.606397516;2;2.5;ElGl/ElJa;NA;NA;NA;NA;NA;0.528004162;0.397879675;183.09;1111068.97
B;J29;S2;Schi;3.6795723;8;AiAl|CeBi|ElGl|ElJa|IdPo|MaGr|MeFl|PhBo;4;0.2530937;0.518918985;2;4;ElGl/ElJa;26.5;17.39428341;9.139226776;23.47389987;84.42849778;0.528004162;0.397879675;183.09;1111068.97
B;K27;S1;Schi;3.64078375;1;CaFa;3;0.043915082;0.837949674;1;3.25;CaFa;NA;NA;NA;NA;NA;0.603291597;0.543206194;148.76;944269.87
B;K27;S1;Osm;4.39842885;1;CaFa;3;0.043915082;0.837949674;1;3.25;CaFa;NA;NA;NA;NA;NA;0.603291597;0.543206194;148.76;944269.87
B;K27;S1;Pin;2.26449285;1;CaFa;3;0.043915082;0.837949674;1;3.25;CaFa;NA;NA;NA;NA;NA;0.603291597;0.543206194;148.76;944269.87
B;K27;S2;Schi;4.3628523;1;CaFa;3;0.917995844;1.094024845;1;1.5;CaFa;NA;NA;NA;NA;NA;0.603291597;0.543206194;148.76;944269.87
B;K27;S3;Pin;3.7114806;1;CaFa;3;0.449493395;0.434070726;1;1.5;CaFa;NA;NA;NA;NA;NA;0.603291597;0.543206194;148.76;944269.87
B;K27;S2;Pin;3.97674435;1;CaFa;3;0.917995844;1.094024845;1;1.5;CaFa;NA;NA;NA;NA;NA;0.603291597;0.543206194;148.76;944269.87
B;K27;S3;Osm;4.8022977;1;CaFa;3;0.449493395;0.434070726;1;1.5;CaFa;NA;NA;NA;NA;NA;0.603291597;0.543206194;148.76;944269.87
B;K27;S3;Schi;3.76938785;1;CaFa;3;0.449493395;0.434070726;1;1.5;CaFa;NA;NA;NA;NA;NA;0.603291597;0.543206194;148.76;944269.87
B;K27;S2;Osm;4.43300895;1;CaFa;3;0.917995844;1.094024845;1;1.5;CaFa;NA;NA;NA;NA;NA;0.603291597;0.543206194;148.76;944269.87
B;K29;S1;Schi;5.2941206;1;CeBi;3;0.205313872;-0.055013686;0;0;bare;NA;NA;NA;NA;NA;0.365464308;0.064441218;173.39;1229201.2
B;K29;S1;Pin;2.9805754;1;CeBi;3;0.205313872;-0.055013686;0;0;bare;NA;NA;NA;NA;NA;0.365464308;0.064441218;173.39;1229201.2
B;K29;S2;Pin;3.51912195;1;CeBi;3;0.342020143;0.939692621;0;0;bare;NA;NA;NA;NA;NA;0.365464308;0.064441218;173.39;1229201.2
B;K29;S3;Osm;5.70476385;1;CeBi;3;0.926166492;-0.749994837;0;0;bare;NA;NA;NA;NA;NA;0.365464308;0.064441218;173.39;1229201.2
B;K29;S1;Osm;5.1768315;1;CeBi;3;0.205313872;-0.055013686;0;0;bare;NA;NA;NA;NA;NA;0.365464308;0.064441218;173.39;1229201.2
B;K29;S2;Osm;5.09921425;1;CeBi;3;0.342020143;0.939692621;0;0;bare;NA;NA;NA;NA;NA;0.365464308;0.064441218;173.39;1229201.2
B;K29;S3;Schi;4.6529835;1;CeBi;3;0.926166492;-0.749994837;0;0;bare;NA;NA;NA;NA;NA;0.365464308;0.064441218;173.39;1229201.2
B;K29;S3;Pin;3.5407117;1;CeBi;3;0.926166492;-0.749994837;0;0;bare;NA;NA;NA;NA;NA;0.365464308;0.064441218;173.39;1229201.2
B;K29;S2;Schi;3.84611815;1;CeBi;3;0.342020143;0.939692621;0;0;bare;NA;NA;NA;NA;NA;0.365464308;0.064441218;173.39;1229201.2
B;M07;S3;Schi;3.59479375;1;BeLu;3;-0.565690441;-0.367363668;1;3.75;BeLu;NA;NA;NA;NA;NA;-0.698994598;-0.148575888;129;1401936.46
B;M07;S1;Schi;3.2579754;1;BeLu;3;-0.422618262;-0.197070132;1;2;BeLu;NA;NA;NA;NA;NA;-0.698994598;-0.148575888;129;1401936.46
B;M07;S2;Pin;1.927346;1;BeLu;3;-0.379138032;-0.060049565;1;3;BeLu;16.18;17.76380436;11.93546995;23.31259274;84.78995196;-0.698994598;-0.148575888;129;1401936.46
B;M07;S2;Osm;6.0532695;1;BeLu;3;-0.379138032;-0.060049565;1;3;BeLu;16.18;17.76380436;11.93546995;23.31259274;84.78995196;-0.698994598;-0.148575888;129;1401936.46
B;M07;S3;Osm;5.87241565;1;BeLu;3;-0.565690441;-0.367363668;1;3.75;BeLu;NA;NA;NA;NA;NA;-0.698994598;-0.148575888;129;1401936.46
B;M07;S1;Osm;4.39313635;1;BeLu;3;-0.422618262;-0.197070132;1;2;BeLu;NA;NA;NA;NA;NA;-0.698994598;-0.148575888;129;1401936.46
B;M07;S2;Schi;4.45544185;1;BeLu;3;-0.379138032;-0.060049565;1;3;BeLu;16.18;17.76380436;11.93546995;23.31259274;84.78995196;-0.698994598;-0.148575888;129;1401936.46
B;M07;S3;Pin;2.80602145;1;BeLu;3;-0.565690441;-0.367363668;1;3.75;BeLu;NA;NA;NA;NA;NA;-0.698994598;-0.148575888;129;1401936.46
B;M07;S1;Pin;2.6164076;1;BeLu;3;-0.422618262;-0.197070132;1;2;BeLu;NA;NA;NA;NA;NA;-0.698994598;-0.148575888;129;1401936.46
B;M22;S1;Osm;5.61531695;4;AlFo|ElCh|MaLe|MaTh;2;0.232050808;-0.133974596;3;2.5;AlFo/ElCh/MaTh;NA;NA;NA;NA;NA;0.5085819;-0.1952263;145.62;1207130.83
B;M22;S1;Schi;3.9580308;4;AlFo|ElCh|MaLe|MaTh;2;0.232050808;-0.133974596;3;2.5;AlFo/ElCh/MaTh;NA;NA;NA;NA;NA;0.5085819;-0.1952263;145.62;1207130.83
B;M22;S2;Pin;3.5052629;4;AlFo|ElCh|MaLe|MaTh;3;1.734942543;1.260509541;3;2.25;AlFo/ElCh/MaLe;22.11;17.71341695;11.93153279;24.24411089;84.26333322;0.5085819;-0.1952263;145.62;1207130.83
B;M22;S2;Schi;4.14746215;4;AlFo|ElCh|MaLe|MaTh;3;1.734942543;1.260509541;3;2.25;AlFo/ElCh/MaLe;22.11;17.71341695;11.93153279;24.24411089;84.26333322;0.5085819;-0.1952263;145.62;1207130.83
B;M22;S3;Pin;3.03551885;4;AlFo|ElCh|MaLe|MaTh;2;0.595555671;0.316662568;2;3.25;AlFo/ElCh;NA;NA;NA;NA;NA;0.5085819;-0.1952263;145.62;1207130.83
B;M22;S3;Schi;3.6640087;4;AlFo|ElCh|MaLe|MaTh;2;0.595555671;0.316662568;2;3.25;AlFo/ElCh;NA;NA;NA;NA;NA;0.5085819;-0.1952263;145.62;1207130.83
B;M22;S1;Pin;4.13295705;4;AlFo|ElCh|MaLe|MaTh;2;0.232050808;-0.133974596;3;2.5;AlFo/ElCh/MaTh;NA;NA;NA;NA;NA;0.5085819;-0.1952263;145.62;1207130.83
B;M22;S2;Osm;4.8035606;4;AlFo|ElCh|MaLe|MaTh;3;1.734942543;1.260509541;3;2.25;AlFo/ElCh/MaLe;22.11;17.71341695;11.93153279;24.24411089;84.26333322;0.5085819;-0.1952263;145.62;1207130.83
B;M22;S3;Osm;5.451786;4;AlFo|ElCh|MaLe|MaTh;2;0.595555671;0.316662568;2;3.25;AlFo/ElCh;NA;NA;NA;NA;NA;0.5085819;-0.1952263;145.62;1207130.83
B;M24;S2;Pin;2.1662531;2;CeBi|ElGl;3;0.561467245;-0.623572549;1;1.75;CeBi;20.36;17.31205339;10.75354918;24.01531452;84.6831353;0.157360127;-0.514701782;148.77;1274936.56
B;M24;S3;Schi;4.9240982;2;CeBi|ElGl;3;0.357435057;-0.572015664;2;2.75;CeBi/ElGl;NA;NA;NA;NA;NA;0.157360127;-0.514701782;148.77;1274936.56
B;M24;S3;Pin;3.69974585;2;CeBi|ElGl;3;0.357435057;-0.572015664;2;2.75;CeBi/ElGl;NA;NA;NA;NA;NA;0.157360127;-0.514701782;148.77;1274936.56
B;M24;S2;Schi;3.3893097;2;CeBi|ElGl;3;0.561467245;-0.623572549;1;1.75;CeBi;20.36;17.31205339;10.75354918;24.01531452;84.6831353;0.157360127;-0.514701782;148.77;1274936.56
B;M24;S3;Osm;5.07585425;2;CeBi|ElGl;3;0.357435057;-0.572015664;2;2.75;CeBi/ElGl;NA;NA;NA;NA;NA;0.157360127;-0.514701782;148.77;1274936.56
B;M24;S1;Schi;3.97642315;2;CeBi|ElGl;2;0.267215422;-0.734168338;2;3.25;CeBi/ElGl;NA;NA;NA;NA;NA;0.157360127;-0.514701782;148.77;1274936.56
B;M24;S2;Osm;5.88443875;2;CeBi|ElGl;3;0.561467245;-0.623572549;1;1.75;CeBi;20.36;17.31205339;10.75354918;24.01531452;84.6831353;0.157360127;-0.514701782;148.77;1274936.56
B;M24;S1;Osm;5.0636304;2;CeBi|ElGl;2;0.267215422;-0.734168338;2;3.25;CeBi/ElGl;NA;NA;NA;NA;NA;0.157360127;-0.514701782;148.77;1274936.56
B;M24;S1;Pin;3.20904715;2;CeBi|ElGl;2;0.267215422;-0.734168338;2;3.25;CeBi/ElGl;NA;NA;NA;NA;NA;0.157360127;-0.514701782;148.77;1274936.56
B;M29;S1;Schi;4.07610465;2;ElJa|PhBo;2;0.080050774;0.15710849;1;1.5;CuLa/PhBo;NA;NA;NA;NA;NA;0.403408621;0.252077683;174.38;1268740.57
B;M29;S3;Pin;4.76637805;2;ElJa|PhBo;2;0.054488034;0.167696924;1;0.25;PhBo;NA;NA;NA;NA;NA;0.403408621;0.252077683;174.38;1268740.57
B;M29;S3;Schi;4.8994242;2;ElJa|PhBo;2;0.054488034;0.167696924;1;0.25;PhBo;NA;NA;NA;NA;NA;0.403408621;0.252077683;174.38;1268740.57
B;M29;S2;Schi;4.438838;2;ElJa|PhBo;3;0.052651992;-0.069871553;2;3.75;ElJa/PhBo;30.44;17.46681176;10.51320219;24.01190927;84.30756267;0.403408621;0.252077683;174.38;1268740.57
B;M29;S1;Pin;4.7694404;2;ElJa|PhBo;2;0.080050774;0.15710849;1;1.5;CuLa/PhBo;NA;NA;NA;NA;NA;0.403408621;0.252077683;174.38;1268740.57
B;M29;S1;Osm;6.19844095;2;ElJa|PhBo;2;0.080050774;0.15710849;1;1.5;CuLa/PhBo;NA;NA;NA;NA;NA;0.403408621;0.252077683;174.38;1268740.57
B;M29;S2;Osm;6.5088917;2;ElJa|PhBo;3;0.052651992;-0.069871553;2;3.75;ElJa/PhBo;30.44;17.46681176;10.51320219;24.01190927;84.30756267;0.403408621;0.252077683;174.38;1268740.57
B;M29;S3;Osm;4.33881705;2;ElJa|PhBo;2;0.054488034;0.167696924;1;0.25;PhBo;NA;NA;NA;NA;NA;0.403408621;0.252077683;174.38;1268740.57
B;M29;S2;Pin;4.1170686;2;ElJa|PhBo;3;0.052651992;-0.069871553;2;3.75;ElJa/PhBo;30.44;17.46681176;10.51320219;24.01190927;84.30756267;0.403408621;0.252077683;174.38;1268740.57
B;N02;S2;Pin;2.7660211;1;MeFl;7;-0.696371728;-0.073191618;0;0;bare;NA;NA;NA;NA;NA;-0.819092988;-0.204222819;130.31;1447123.7
B;N02;S2;Schi;5.80018945;1;MeFl;7;-0.696371728;-0.073191618;0;0;bare;NA;NA;NA;NA;NA;-0.819092988;-0.204222819;130.31;1447123.7
B;N02;S3;Osm;5.8553154;1;MeFl;3;-0.295685072;0.606244239;0;0;bare;NA;NA;NA;NA;NA;-0.819092988;-0.204222819;130.31;1447123.7
B;N02;S3;Schi;4.88675505;1;MeFl;3;-0.295685072;0.606244239;0;0;bare;NA;NA;NA;NA;NA;-0.819092988;-0.204222819;130.31;1447123.7
B;N02;S3;Pin;4.015365;1;MeFl;3;-0.295685072;0.606244239;0;0;bare;NA;NA;NA;NA;NA;-0.819092988;-0.204222819;130.31;1447123.7
B;N02;S1;Schi;4.07382705;1;MeFl;3;-0.679408382;-0.169395535;0;0;bare;NA;NA;NA;NA;NA;-0.819092988;-0.204222819;130.31;1447123.7
B;N02;S1;Pin;2.5399328;1;MeFl;3;-0.679408382;-0.169395535;0;0;bare;NA;NA;NA;NA;NA;-0.819092988;-0.204222819;130.31;1447123.7
B;N02;S1;Osm;7.05138025;1;MeFl;3;-0.679408382;-0.169395535;0;0;bare;NA;NA;NA;NA;NA;-0.819092988;-0.204222819;130.31;1447123.7
B;N02;S2;Osm;5.05715165;1;MeFl;7;-0.696371728;-0.073191618;0;0;bare;NA;NA;NA;NA;NA;-0.819092988;-0.204222819;130.31;1447123.7
B;N05;S3;Osm;4.6310543;1;AiAl;3;0.457000514;0.426159873;1;1.75;AiAl;NA;NA;NA;NA;NA;0.560010094;0.437527837;119.32;1000361.19
B;N05;S2;Osm;5.36676655;1;AiAl;3;0.480322835;0.084693875;1;0.75;AiAl;24.8;17.34629582;10.67959836;23.65430309;84.65965141;0.560010094;0.437527837;119.32;1000361.19
B;N05;S2;Schi;4.825957;1;AiAl;3;0.480322835;0.084693875;1;0.75;AiAl;24.8;17.34629582;10.67959836;23.65430309;84.65965141;0.560010094;0.437527837;119.32;1000361.19
B;N05;S3;Pin;2.8358602;1;AiAl;3;0.457000514;0.426159873;1;1.75;AiAl;NA;NA;NA;NA;NA;0.560010094;0.437527837;119.32;1000361.19
B;N05;S2;Pin;2.3196699;1;AiAl;3;0.480322835;0.084693875;1;0.75;AiAl;24.8;17.34629582;10.67959836;23.65430309;84.65965141;0.560010094;0.437527837;119.32;1000361.19
B;N05;S1;Osm;6.1376356;1;AiAl;3;0.216279218;0.535309848;1;1.5;AiAl;NA;NA;NA;NA;NA;0.560010094;0.437527837;119.32;1000361.19
B;N05;S3;Schi;5.66475985;1;AiAl;3;0.457000514;0.426159873;1;1.75;AiAl;NA;NA;NA;NA;NA;0.560010094;0.437527837;119.32;1000361.19
B;N21;S1;Pin;2.4369517;1;MaGr;NA;NA;NA;0;0;bare;NA;NA;NA;NA;NA;0.611913996;0.311785754;117.47;957795.22
B;N21;S1;Schi;4.60796805;1;MaGr;NA;NA;NA;0;0;bare;NA;NA;NA;NA;NA;0.611913996;0.311785754;117.47;957795.22
B;N21;S1;Osm;5.33037605;1;MaGr;NA;NA;NA;0;0;bare;NA;NA;NA;NA;NA;0.611913996;0.311785754;117.47;957795.22
B;N21;S2;Schi;2.87892655;1;MaGr;3;0.265341529;0.03729132;0;0;bare;NA;NA;NA;NA;NA;0.611913996;0.311785754;117.47;957795.22
B;N21;S2;Pin;2.17527225;1;MaGr;3;0.265341529;0.03729132;0;0;bare;NA;NA;NA;NA;NA;0.611913996;0.311785754;117.47;957795.22
B;N21;S2;Osm;3.848341;1;MaGr;3;0.265341529;0.03729132;0;0;bare;NA;NA;NA;NA;NA;0.611913996;0.311785754;117.47;957795.22
B;N21;S3;Pin;4.0819556;1;MaGr;NA;NA;NA;0;0;bare;NA;NA;NA;NA;NA;0.611913996;0.311785754;117.47;957795.22
B;N21;S3;Schi;3.2907232;1;MaGr;NA;NA;NA;0;0;bare;NA;NA;NA;NA;NA;0.611913996;0.311785754;117.47;957795.22
B;N21;S3;Osm;5.22651165;1;MaGr;NA;NA;NA;0;0;bare;NA;NA;NA;NA;NA;0.611913996;0.311785754;117.47;957795.22
B;N28;S2;Schi;3.3181712;1;IdPo;3;-0.665936942;0.216376029;1;2.5;IdPo;18.34;18.21799687;12.74375956;24.66562366;82.17206711;-0.329278671;0.329278671;167.28;1450044.91
B;N28;S2;Osm;5.2341292;1;IdPo;3;-0.665936942;0.216376029;1;2.5;IdPo;18.34;18.21799687;12.74375956;24.66562366;82.17206711;-0.329278671;0.329278671;167.28;1450044.91
B;N28;S1;Osm;4.8749546;1;IdPo;2;-0.720671367;0.486098975;1;1.25;IdPo;NA;NA;NA;NA;NA;-0.329278671;0.329278671;167.28;1450044.91
B;N28;S1;Pin;3.20363055;1;IdPo;2;-0.720671367;0.486098975;1;1.25;IdPo;NA;NA;NA;NA;NA;-0.329278671;0.329278671;167.28;1450044.91
B;N28;S1;Schi;3.6607237;1;IdPo;2;-0.720671367;0.486098975;1;1.25;IdPo;NA;NA;NA;NA;NA;-0.329278671;0.329278671;167.28;1450044.91
B;O05;S1;Schi;3.52285225;1;IdPo;3;-0.038759818;-1.10993596;1;3.5;IdPo;NA;NA;NA;NA;NA;0.364408251;-0.41920374;113.25;1118367.32
B;O05;S1;Osm;4.9815711;1;IdPo;3;-0.038759818;-1.10993596;1;3.5;IdPo;NA;NA;NA;NA;NA;0.364408251;-0.41920374;113.25;1118367.32
B;O05;S1;Pin;2.5404657;1;IdPo;3;-0.038759818;-1.10993596;1;3.5;IdPo;NA;NA;NA;NA;NA;0.364408251;-0.41920374;113.25;1118367.32
B;O05;S2;Pin;2.36407215;1;IdPo;4;-0.349129102;-1.013944535;0;0;bare;NA;NA;NA;NA;NA;0.364408251;-0.41920374;113.25;1118367.32
B;O05;S2;Osm;5.7359531;1;IdPo;4;-0.349129102;-1.013944535;0;0;bare;NA;NA;NA;NA;NA;0.364408251;-0.41920374;113.25;1118367.32
B;O05;S2;Schi;4.6392887;1;IdPo;4;-0.349129102;-1.013944535;0;0;bare;NA;NA;NA;NA;NA;0.364408251;-0.41920374;113.25;1118367.32
B;O05;S3;Osm;6.4309277;1;IdPo;4;0.629204286;-0.363271264;1;1.75;IdPo;NA;NA;NA;NA;NA;0.364408251;-0.41920374;113.25;1118367.32
B;O05;S3;Schi;5.57071395;1;IdPo;4;0.629204286;-0.363271264;1;1.75;IdPo;NA;NA;NA;NA;NA;0.364408251;-0.41920374;113.25;1118367.32
B;O05;S3;Pin;3.15061795;1;IdPo;4;0.629204286;-0.363271264;1;1.75;IdPo;NA;NA;NA;NA;NA;0.364408251;-0.41920374;113.25;1118367.32
B;O06;S3;Schi;3.41016945;2;IdPo|MaGr;2;-0.224951054;-0.974370065;1;0.25;IdPo;NA;NA;NA;NA;NA;0.379929957;-0.542596211;117.82;1081764.62
B;O06;S2;Osm;6.16286805;2;IdPo|MaGr;3;0.066871343;-0.020444621;1;3;IdPo;NA;NA;NA;NA;NA;0.379929957;-0.542596211;117.82;1081764.62
B;O06;S3;Pin;2.65429095;2;IdPo|MaGr;2;-0.224951054;-0.974370065;1;0.25;IdPo;NA;NA;NA;NA;NA;0.379929957;-0.542596211;117.82;1081764.62
B;O06;S3;Osm;5.49054535;2;IdPo|MaGr;2;-0.224951054;-0.974370065;1;0.25;IdPo;NA;NA;NA;NA;NA;0.379929957;-0.542596211;117.82;1081764.62
B;O06;S1;Schi;4.7398243;2;IdPo|MaGr;3;0.129904346;-0.234353644;1;1;IdPo;NA;NA;NA;NA;NA;0.379929957;-0.542596211;117.82;1081764.62
B;O06;S1;Pin;3.96058945;2;IdPo|MaGr;3;0.129904346;-0.234353644;1;1;IdPo;NA;NA;NA;NA;NA;0.379929957;-0.542596211;117.82;1081764.62
B;O06;S1;Osm;6.37820345;2;IdPo|MaGr;3;0.129904346;-0.234353644;1;1;IdPo;NA;NA;NA;NA;NA;0.379929957;-0.542596211;117.82;1081764.62
B;O06;S2;Schi;4.55506495;2;IdPo|MaGr;3;0.066871343;-0.020444621;1;3;IdPo;NA;NA;NA;NA;NA;0.379929957;-0.542596211;117.82;1081764.62
B;O06;S2;Pin;3.15625355;2;IdPo|MaGr;3;0.066871343;-0.020444621;1;3;IdPo;NA;NA;NA;NA;NA;0.379929957;-0.542596211;117.82;1081764.62
B;O27;S2;Osm;4.8642528;2;MaYu|QuPh;3;0.316592025;-0.073091028;1;1.5;MaYu;24.37;17.13626839;10.61411475;23.66913374;86.29356404;0.603975192;-0.281638258;158.19;1054055.64
B;O27;S1;Pin;3.2435433;2;MaYu|QuPh;3;0.65210289;-0.528062508;0;0;bare;NA;NA;NA;NA;NA;0.603975192;-0.281638258;158.19;1054055.64
B;O27;S2;Pin;2.30954845;2;MaYu|QuPh;3;0.316592025;-0.073091028;1;1.5;MaYu;24.37;17.13626839;10.61411475;23.66913374;86.29356404;0.603975192;-0.281638258;158.19;1054055.64
B;O27;S1;Osm;6.68994265;2;MaYu|QuPh;3;0.65210289;-0.528062508;0;0;bare;NA;NA;NA;NA;NA;0.603975192;-0.281638258;158.19;1054055.64
B;O27;S1;Schi;4.29968175;2;MaYu|QuPh;3;0.65210289;-0.528062508;0;0;bare;NA;NA;NA;NA;NA;0.603975192;-0.281638258;158.19;1054055.64
B;O27;S2;Schi;4.0241761;2;MaYu|QuPh;3;0.316592025;-0.073091028;1;1.5;MaYu;24.37;17.13626839;10.61411475;23.66913374;86.29356404;0.603975192;-0.281638258;158.19;1054055.64
B;O31;S3;Schi;4.1135792;4;CeBi|ElGl|ElJa|PhBo;3;-0.135349618;1.102334178;2;4.75;CuLa/ElGl/ElJa;NA;NA;NA;NA;NA;-0.014223694;0.814874882;140.9;1112693.11
B;O31;S2;Pin;3.23017335;4;CeBi|ElGl|ElJa|PhBo;3;-0.014644308;0.838971832;3;2.25;CeBi/ElGl/PhBo;23.31;17.43403227;10.23848361;23.78059207;84.51131711;-0.014223694;0.814874882;140.9;1112693.11
B;O31;S3;Osm;6.0580948;4;CeBi|ElGl|ElJa|PhBo;3;-0.135349618;1.102334178;2;4.75;CuLa/ElGl/ElJa;NA;NA;NA;NA;NA;-0.014223694;0.814874882;140.9;1112693.11
B;O31;S2;Osm;5.21581715;4;CeBi|ElGl|ElJa|PhBo;3;-0.014644308;0.838971832;3;2.25;CeBi/ElGl/PhBo;23.31;17.43403227;10.23848361;23.78059207;84.51131711;-0.014223694;0.814874882;140.9;1112693.11
B;O31;S3;Pin;2.36236395;4;CeBi|ElGl|ElJa|PhBo;3;-0.135349618;1.102334178;2;4.75;CuLa/ElGl/ElJa;NA;NA;NA;NA;NA;-0.014223694;0.814874882;140.9;1112693.11
B;O31;S1;Schi;3.2169494;4;CeBi|ElGl|ElJa|PhBo;3;-0.028261055;-0.809290735;2;3.25;CeBi/ElGl;NA;NA;NA;NA;NA;-0.014223694;0.814874882;140.9;1112693.11
B;O31;S1;Osm;5.07905165;4;CeBi|ElGl|ElJa|PhBo;3;-0.028261055;-0.809290735;2;3.25;CeBi/ElGl;NA;NA;NA;NA;NA;-0.014223694;0.814874882;140.9;1112693.11
B;O31;S2;Schi;3.7846412;4;CeBi|ElGl|ElJa|PhBo;3;-0.014644308;0.838971832;3;2.25;CeBi/ElGl/PhBo;23.31;17.43403227;10.23848361;23.78059207;84.51131711;-0.014223694;0.814874882;140.9;1112693.11
B;O31;S1;Pin;3.31007915;4;CeBi|ElGl|ElJa|PhBo;3;-0.028261055;-0.809290735;2;3.25;CeBi/ElGl;NA;NA;NA;NA;NA;-0.014223694;0.814874882;140.9;1112693.11
B;P16;S2;Schi;3.30542175;2;CeBi|ElGl;4;0.052120684;-0.005478105;1;2.25;ElGl;NA;NA;NA;NA;NA;0.28550675;-0.185410251;119.3;1295421.69
B;P16;S3;Osm;6.33303835;2;CeBi|ElGl;3;0.32145752;-0.123395981;1;1.25;ElGl;NA;NA;NA;NA;NA;0.28550675;-0.185410251;119.3;1295421.69
B;P16;S2;Osm;4.8532371;2;CeBi|ElGl;4;0.052120684;-0.005478105;1;2.25;ElGl;NA;NA;NA;NA;NA;0.28550675;-0.185410251;119.3;1295421.69
B;P16;S2;Pin;2.8550446;2;CeBi|ElGl;4;0.052120684;-0.005478105;1;2.25;ElGl;NA;NA;NA;NA;NA;0.28550675;-0.185410251;119.3;1295421.69
B;P16;S3;Schi;4.3872927;2;CeBi|ElGl;3;0.32145752;-0.123395981;1;1.25;ElGl;NA;NA;NA;NA;NA;0.28550675;-0.185410251;119.3;1295421.69
B;P16;S3;Pin;2.9219272;2;CeBi|ElGl;3;0.32145752;-0.123395981;1;1.25;ElGl;NA;NA;NA;NA;NA;0.28550675;-0.185410251;119.3;1295421.69
B;P25;S3;Schi;4.071064;1;ElJa;2;0.273592882;-0.644544437;1;1.5;ElJa;NA;NA;NA;NA;NA;0.17390255;-0.697485033;156.32;1194722.64
B;P25;S3;Pin;2.3409348;1;ElJa;2;0.273592882;-0.644544437;1;1.5;ElJa;NA;NA;NA;NA;NA;0.17390255;-0.697485033;156.32;1194722.64
B;P25;S2;Pin;2.39274655;1;ElJa;2;0.087155743;-0.996194698;1;3.25;ElJa;NA;NA;NA;NA;NA;0.17390255;-0.697485033;156.32;1194722.64
B;P25;S2;Schi;3.7953868;1;ElJa;2;0.087155743;-0.996194698;1;3.25;ElJa;NA;NA;NA;NA;NA;0.17390255;-0.697485033;156.32;1194722.64
B;P25;S2;Osm;4.8849264;1;ElJa;2;0.087155743;-0.996194698;1;3.25;ElJa;NA;NA;NA;NA;NA;0.17390255;-0.697485033;156.32;1194722.64
B;P25;S3;Osm;6.1313795;1;ElJa;2;0.273592882;-0.644544437;1;1.5;ElJa;NA;NA;NA;NA;NA;0.17390255;-0.697485033;156.32;1194722.64
B;Q06;S1;Pin;3.45500605;1;ElCh;2;0.576559031;-0.030216178;1;1;IdPo;NA;NA;NA;NA;NA;0.619835382;-0.054228569;128.57;1001893.71
B;Q06;S1;Osm;5.7550937;1;ElCh;2;0.576559031;-0.030216178;1;1;IdPo;NA;NA;NA;NA;NA;0.619835382;-0.054228569;128.57;1001893.71
B;Q06;S1;Schi;4.2102969;1;ElCh;2;0.576559031;-0.030216178;1;1;IdPo;NA;NA;NA;NA;NA;0.619835382;-0.054228569;128.57;1001893.71
B;Q06;S2;Osm;4.91085235;1;ElCh;3;1.257387451;0.559824962;1;3;IdPo;NA;NA;NA;NA;NA;0.619835382;-0.054228569;128.57;1001893.71
B;Q06;S2;Schi;3.46143005;1;ElCh;3;1.257387451;0.559824962;1;3;IdPo;NA;NA;NA;NA;NA;0.619835382;-0.054228569;128.57;1001893.71
B;Q06;S2;Pin;2.30321205;1;ElCh;3;1.257387451;0.559824962;1;3;IdPo;NA;NA;NA;NA;NA;0.619835382;-0.054228569;128.57;1001893.71
B;Q06;S3;Osm;6.2066279;1;ElCh;2;0.3217576;-0.045220082;1;0.25;IdPo;NA;NA;NA;NA;NA;0.619835382;-0.054228569;128.57;1001893.71
B;Q06;S3;Pin;1.92730585;1;ElCh;2;0.3217576;-0.045220082;1;0.25;IdPo;NA;NA;NA;NA;NA;0.619835382;-0.054228569;128.57;1001893.71
B;Q06;S3;Schi;5.4838111;1;ElCh;2;0.3217576;-0.045220082;1;0.25;IdPo;NA;NA;NA;NA;NA;0.619835382;-0.054228569;128.57;1001893.71
B;Q17;S2;Osm;4.2232033;8;AlFo|BeLu|CaFa|ElCh|MaLe|MaTh|MaYu|QuPh;3;0.403834278;-0.233153829;3;2;CuLa/CaFa/MaYu/QuPh;21.05;17.40033823;11.14909016;23.89878427;85.95261504;0.379786743;-0.11611246;130.44;1239538.92
B;Q17;S1;Osm;4.75763265;8;AlFo|BeLu|CaFa|ElCh|MaLe|MaTh|MaYu|QuPh;4;0.313848326;-0.084095406;2;5.5;CuLa/AlFo/MaYu;NA;NA;NA;NA;NA;0.379786743;-0.11611246;130.44;1239538.92
B;Q17;S1;Pin;0.9020683;8;AlFo|BeLu|CaFa|ElCh|MaLe|MaTh|MaYu|QuPh;4;0.313848326;-0.084095406;2;5.5;CuLa/AlFo/MaYu;NA;NA;NA;NA;NA;0.379786743;-0.11611246;130.44;1239538.92
B;Q17;S1;Schi;5.03659485;8;AlFo|BeLu|CaFa|ElCh|MaLe|MaTh|MaYu|QuPh;4;0.313848326;-0.084095406;2;5.5;CuLa/AlFo/MaYu;NA;NA;NA;NA;NA;0.379786743;-0.11611246;130.44;1239538.92
B;Q17;S3;Pin;1.13642385;8;AlFo|BeLu|CaFa|ElCh|MaLe|MaTh|MaYu|QuPh;2;0.475232034;0.10971596;3;1.75;CuLa/BeLu/ElCh/MaTh;NA;NA;NA;NA;NA;0.379786743;-0.11611246;130.44;1239538.92
B;Q17;S2;Schi;5.93537085;8;AlFo|BeLu|CaFa|ElCh|MaLe|MaTh|MaYu|QuPh;3;0.403834278;-0.233153829;3;2;CuLa/CaFa/MaYu/QuPh;21.05;17.40033823;11.14909016;23.89878427;85.95261504;0.379786743;-0.11611246;130.44;1239538.92
B;Q17;S2;Pin;3.02833565;8;AlFo|BeLu|CaFa|ElCh|MaLe|MaTh|MaYu|QuPh;3;0.403834278;-0.233153829;3;2;CuLa/CaFa/MaYu/QuPh;21.05;17.40033823;11.14909016;23.89878427;85.95261504;0.379786743;-0.11611246;130.44;1239538.92
B;Q17;S3;Schi;5.2912955;8;AlFo|BeLu|CaFa|ElCh|MaLe|MaTh|MaYu|QuPh;2;0.475232034;0.10971596;3;1.75;CuLa/BeLu/ElCh/MaTh;NA;NA;NA;NA;NA;0.379786743;-0.11611246;130.44;1239538.92
B;Q17;S3;Osm;6.6305024;8;AlFo|BeLu|CaFa|ElCh|MaLe|MaTh|MaYu|QuPh;2;0.475232034;0.10971596;3;1.75;CuLa/BeLu/ElCh/MaTh;NA;NA;NA;NA;NA;0.379786743;-0.11611246;130.44;1239538.92
B;Q23;S3;Pin;3.01578695;0;bare;2;0.015538257;0.444957464;0;0;bare;NA;NA;NA;NA;NA;0.281988829;0.15630896;153.21;1378880.6
B;Q23;S2;Osm;6.89510185;0;bare;3;-6.69E-17;-0.363970234;0;0;bare;22.74;17.71946795;11.61409563;24.46037567;82.43010627;0.281988829;0.15630896;153.21;1378880.6
B;Q23;S2;Pin;3.1633893;0;bare;3;-6.69E-17;-0.363970234;0;0;bare;22.74;17.71946795;11.61409563;24.46037567;82.43010627;0.281988829;0.15630896;153.21;1378880.6
B;Q23;S1;Osm;5.7728181;0;bare;3;-0.046528889;0.263878442;0;0;bare;NA;NA;NA;NA;NA;0.281988829;0.15630896;153.21;1378880.6
B;Q23;S2;Schi;4.3170813;0;bare;3;-6.69E-17;-0.363970234;0;0;bare;22.74;17.71946795;11.61409563;24.46037567;82.43010627;0.281988829;0.15630896;153.21;1378880.6
B;Q23;S3;Schi;5.27669915;0;bare;2;0.015538257;0.444957464;0;0;bare;NA;NA;NA;NA;NA;0.281988829;0.15630896;153.21;1378880.6
B;Q23;S3;Osm;4.9082134;0;bare;2;0.015538257;0.444957464;0;0;bare;NA;NA;NA;NA;NA;0.281988829;0.15630896;153.21;1378880.6
B;Q23;S1;Schi;5.13269205;0;bare;3;-0.046528889;0.263878442;0;0;bare;NA;NA;NA;NA;NA;0.281988829;0.15630896;153.21;1378880.6
B;Q23;S1;Pin;2.4220816;0;bare;3;-0.046528889;0.263878442;0;0;bare;NA;NA;NA;NA;NA;0.281988829;0.15630896;153.21;1378880.6
B;Q29;S2;Osm;4.43693635;1;MaLe;4;0.548747462;0.878179511;1;1;MaLe;18.13;17.34029463;10.39886885;23.42470363;84.71691513;0.025890313;0.741401549;143.96;1122417.04
B;Q29;S1;Osm;5.58567165;1;MaLe;2;0.247779504;1.165710917;1;1;MaLe;NA;NA;NA;NA;NA;0.025890313;0.741401549;143.96;1122417.04
B;Q29;S1;Schi;3.578825;1;MaLe;2;0.247779504;1.165710917;1;1;MaLe;NA;NA;NA;NA;NA;0.025890313;0.741401549;143.96;1122417.04
B;Q29;S3;Osm;6.271576;1;MaLe;3;-0.285654233;-0.024991507;1;1;MaLe;NA;NA;NA;NA;NA;0.025890313;0.741401549;143.96;1122417.04
B;Q29;S2;Schi;3.1909322;1;MaLe;4;0.548747462;0.878179511;1;1;MaLe;18.13;17.34029463;10.39886885;23.42470363;84.71691513;0.025890313;0.741401549;143.96;1122417.04
B;Q29;S1;Pin;2.9750274;1;MaLe;2;0.247779504;1.165710917;1;1;MaLe;NA;NA;NA;NA;NA;0.025890313;0.741401549;143.96;1122417.04
B;Q29;S3;Schi;4.4681621;1;MaLe;3;-0.285654233;-0.024991507;1;1;MaLe;NA;NA;NA;NA;NA;0.025890313;0.741401549;143.96;1122417.04
B;Q29;S3;Pin;4.2489942;1;MaLe;3;-0.285654233;-0.024991507;1;1;MaLe;NA;NA;NA;NA;NA;0.025890313;0.741401549;143.96;1122417.04
B;Q29;S2;Pin;2.3543376;1;MaLe;4;0.548747462;0.878179511;1;1;MaLe;18.13;17.34029463;10.39886885;23.42470363;84.71691513;0.025890313;0.741401549;143.96;1122417.04
B;R03;S3;Schi;2.93967715;4;BeLu|CaFa|MaYu|QuPh;4;-0.689749515;-0.578768563;1;0.75;MaYu;NA;NA;NA;NA;NA;-0.596494602;-0.596494602;147.87;1384925.15
B;R03;S2;Osm;5.5212601;4;BeLu|CaFa|MaYu|QuPh;3;-0.436524543;-0.787511122;1;0.75;MaYu;15.72;17.64296619;11.49548634;23.56623454;84.18834119;-0.596494602;-0.596494602;147.87;1384925.15
B;R03;S2;Pin;2.84584295;4;BeLu|CaFa|MaYu|QuPh;3;-0.436524543;-0.787511122;1;0.75;MaYu;15.72;17.64296619;11.49548634;23.56623454;84.18834119;-0.596494602;-0.596494602;147.87;1384925.15
B;R03;S3;Osm;5.97081235;4;BeLu|CaFa|MaYu|QuPh;4;-0.689749515;-0.578768563;1;0.75;MaYu;NA;NA;NA;NA;NA;-0.596494602;-0.596494602;147.87;1384925.15
B;R03;S1;Osm;5.4644661;4;BeLu|CaFa|MaYu|QuPh;2;-0.092330374;-0.523631571;1;1.75;CaFa/QuPh;NA;NA;NA;NA;NA;-0.596494602;-0.596494602;147.87;1384925.15
B;R03;S2;Schi;5.38946955;4;BeLu|CaFa|MaYu|QuPh;3;-0.436524543;-0.787511122;1;0.75;MaYu;15.72;17.64296619;11.49548634;23.56623454;84.18834119;-0.596494602;-0.596494602;147.87;1384925.15
B;R03;S3;Pin;2.9769984;4;BeLu|CaFa|MaYu|QuPh;4;-0.689749515;-0.578768563;1;0.75;MaYu;NA;NA;NA;NA;NA;-0.596494602;-0.596494602;147.87;1384925.15
B;R03;S1;Schi;4.24147155;4;BeLu|CaFa|MaYu|QuPh;2;-0.092330374;-0.523631571;1;1.75;CaFa/QuPh;NA;NA;NA;NA;NA;-0.596494602;-0.596494602;147.87;1384925.15
B;R03;S1;Pin;3.668542;4;BeLu|CaFa|MaYu|QuPh;2;-0.092330374;-0.523631571;1;1.75;CaFa/QuPh;NA;NA;NA;NA;NA;-0.596494602;-0.596494602;147.87;1384925.15
B;R04;S1;Osm;6.31317505;1;ElGl;3;0.231287204;-0.806594335;1;0.75;ElGl;NA;NA;NA;NA;NA;-0.224084294;-0.781474805;137.57;1272173.91
B;R04;S1;Pin;2.60797975;1;ElGl;3;0.231287204;-0.806594335;1;0.75;ElGl;NA;NA;NA;NA;NA;-0.224084294;-0.781474805;137.57;1272173.91
B;R04;S1;Schi;3.73482235;1;ElGl;3;0.231287204;-0.806594335;1;0.75;ElGl;NA;NA;NA;NA;NA;-0.224084294;-0.781474805;137.57;1272173.91
B;R04;S2;Osm;5.89007435;1;ElGl;3;-0.10011326;-0.166616445;0;0;bare;NA;NA;NA;NA;NA;-0.224084294;-0.781474805;137.57;1272173.91
B;R04;S2;Pin;2.60200835;1;ElGl;3;-0.10011326;-0.166616445;0;0;bare;NA;NA;NA;NA;NA;-0.224084294;-0.781474805;137.57;1272173.91
B;R04;S2;Schi;4.5713038;1;ElGl;3;-0.10011326;-0.166616445;0;0;bare;NA;NA;NA;NA;NA;-0.224084294;-0.781474805;137.57;1272173.91
B;R04;S3;Osm;5.9702466;1;ElGl;4;-0.042232241;-0.401812928;0;0;bare;NA;NA;NA;NA;NA;-0.224084294;-0.781474805;137.57;1272173.91
B;R04;S3;Schi;4.7711778;1;ElGl;4;-0.042232241;-0.401812928;0;0;bare;NA;NA;NA;NA;NA;-0.224084294;-0.781474805;137.57;1272173.91
B;R04;S3;Pin;2.6486152;1;ElGl;4;-0.042232241;-0.401812928;0;0;bare;NA;NA;NA;NA;NA;-0.224084294;-0.781474805;137.57;1272173.91
B;R05;S3;Pin;3.44915875;1;PhBo;3;-0.220048454;-0.338844904;1;0.25;PhBo;NA;NA;NA;NA;NA;-0.093031764;-0.587379439;136.41;1318415.55
B;R05;S2;Osm;6.91148305;1;PhBo;4;-0.273184118;-0.793384288;0;0;bare;NA;NA;NA;NA;NA;-0.093031764;-0.587379439;136.41;1318415.55
B;R05;S2;Schi;5.01657095;1;PhBo;4;-0.273184118;-0.793384288;0;0;bare;NA;NA;NA;NA;NA;-0.093031764;-0.587379439;136.41;1318415.55
B;R05;S3;Osm;5.4744379;1;PhBo;3;-0.220048454;-0.338844904;1;0.25;PhBo;NA;NA;NA;NA;NA;-0.093031764;-0.587379439;136.41;1318415.55
B;R05;S3;Schi;3.4111002;1;PhBo;3;-0.220048454;-0.338844904;1;0.25;PhBo;NA;NA;NA;NA;NA;-0.093031764;-0.587379439;136.41;1318415.55
B;R05;S1;Osm;5.941762;1;PhBo;3;-0.476654785;-0.548328606;1;0.5;PhBo;NA;NA;NA;NA;NA;-0.093031764;-0.587379439;136.41;1318415.55
B;R05;S1;Schi;4.80530165;1;PhBo;3;-0.476654785;-0.548328606;1;0.5;PhBo;NA;NA;NA;NA;NA;-0.093031764;-0.587379439;136.41;1318415.55
B;R05;S1;Pin;2.6706904;1;PhBo;3;-0.476654785;-0.548328606;1;0.5;PhBo;NA;NA;NA;NA;NA;-0.093031764;-0.587379439;136.41;1318415.55
B;R05;S2;Pin;3.82179455;1;PhBo;4;-0.273184118;-0.793384288;0;0;bare;NA;NA;NA;NA;NA;-0.093031764;-0.587379439;136.41;1318415.55
B;R30;S2;Schi;3.34244005;24;AiAl|AlFo|BeLu|CaEy|CaFa|CaSc|CeBi|CiCa|CyGl|DaOl|DiGl|ElCh|ElGl|ElJa|IdPo|LiGl|MaGr|MaLe|MaTh|MaYu|MeFl|PhBo|QuPh|ScSu;4;-1.378462477;-1.64278761;3;2.25;CaSc/AiAl/AlFo;NA;NA;NA;NA;NA;-0.655026143;-0.26464774;135;1247294.47
B;R30;S2;Pin;3.2945484;24;AiAl|AlFo|BeLu|CaEy|CaFa|CaSc|CeBi|CiCa|CyGl|DaOl|DiGl|ElCh|ElGl|ElJa|IdPo|LiGl|MaGr|MaLe|MaTh|MaYu|MeFl|PhBo|QuPh|ScSu;4;-1.378462477;-1.64278761;3;2.25;CaSc/AiAl/AlFo;NA;NA;NA;NA;NA;-0.655026143;-0.26464774;135;1247294.47
B;R30;S2;Osm;6.09746735;24;AiAl|AlFo|BeLu|CaEy|CaFa|CaSc|CeBi|CiCa|CyGl|DaOl|DiGl|ElCh|ElGl|ElJa|IdPo|LiGl|MaGr|MaLe|MaTh|MaYu|MeFl|PhBo|QuPh|ScSu;4;-1.378462477;-1.64278761;3;2.25;CaSc/AiAl/AlFo;NA;NA;NA;NA;NA;-0.655026143;-0.26464774;135;1247294.47
B;R30;S1;Schi;3.14921635;24;AiAl|AlFo|BeLu|CaEy|CaFa|CaSc|CeBi|CiCa|CyGl|DaOl|DiGl|ElCh|ElGl|ElJa|IdPo|LiGl|MaGr|MaLe|MaTh|MaYu|MeFl|PhBo|QuPh|ScSu;NA;-0.433565717;-0.516703501;0;0;bare;NA;NA;NA;NA;NA;-0.655026143;-0.26464774;135;1247294.47
B;R30;S3;Osm;5.328708;24;AiAl|AlFo|BeLu|CaEy|CaFa|CaSc|CeBi|CiCa|CyGl|DaOl|DiGl|ElCh|ElGl|ElJa|IdPo|LiGl|MaGr|MaLe|MaTh|MaYu|MeFl|PhBo|QuPh|ScSu;2;-0.495121499;-0.495121499;2;1.75;CuLa/ElChi/PhBo;NA;NA;NA;NA;NA;-0.655026143;-0.26464774;135;1247294.47
B;R30;S1;Pin;1.63438605;24;AiAl|AlFo|BeLu|CaEy|CaFa|CaSc|CeBi|CiCa|CyGl|DaOl|DiGl|ElCh|ElGl|ElJa|IdPo|LiGl|MaGr|MaLe|MaTh|MaYu|MeFl|PhBo|QuPh|ScSu;NA;-0.433565717;-0.516703501;0;0;bare;NA;NA;NA;NA;NA;-0.655026143;-0.26464774;135;1247294.47
B;R30;S1;Osm;5.73445295;24;AiAl|AlFo|BeLu|CaEy|CaFa|CaSc|CeBi|CiCa|CyGl|DaOl|DiGl|ElCh|ElGl|ElJa|IdPo|LiGl|MaGr|MaLe|MaTh|MaYu|MeFl|PhBo|QuPh|ScSu;NA;-0.433565717;-0.516703501;0;0;bare;NA;NA;NA;NA;NA;-0.655026143;-0.26464774;135;1247294.47
B;R30;S3;Schi;4.8536824;24;AiAl|AlFo|BeLu|CaEy|CaFa|CaSc|CeBi|CiCa|CyGl|DaOl|DiGl|ElCh|ElGl|ElJa|IdPo|LiGl|MaGr|MaLe|MaTh|MaYu|MeFl|PhBo|QuPh|ScSu;2;-0.495121499;-0.495121499;2;1.75;CuLa/ElChi/PhBo;NA;NA;NA;NA;NA;-0.655026143;-0.26464774;135;1247294.47
B;R30;S3;Pin;2.98222885;24;AiAl|AlFo|BeLu|CaEy|CaFa|CaSc|CeBi|CiCa|CyGl|DaOl|DiGl|ElCh|ElGl|ElJa|IdPo|LiGl|MaGr|MaLe|MaTh|MaYu|MeFl|PhBo|QuPh|ScSu;2;-0.495121499;-0.495121499;2;1.75;CuLa/ElChi/PhBo;NA;NA;NA;NA;NA;-0.655026143;-0.26464774;135;1247294.47
B;S03;S2;Pin;1.4698477;1;QuPh;3;-1.016575311;-0.853007969;0;0;bare;NA;NA;NA;NA;NA;-0.51180798;-0.788115176;166.97;1329325.34
B;S03;S3;Osm;6.120247;1;QuPh;3;-4.33E-16;-2.355852366;0;0;bare;NA;NA;NA;NA;NA;-0.51180798;-0.788115176;166.97;1329325.34
B;S03;S3;Schi;3.08102705;1;QuPh;3;-4.33E-16;-2.355852366;0;0;bare;NA;NA;NA;NA;NA;-0.51180798;-0.788115176;166.97;1329325.34
B;S03;S1;Schi;4.84856145;1;QuPh;4;-0.080245644;-1.147566168;0;0;bare;NA;NA;NA;NA;NA;-0.51180798;-0.788115176;166.97;1329325.34
B;S03;S2;Schi;3.8622548;1;QuPh;3;-1.016575311;-0.853007969;0;0;bare;NA;NA;NA;NA;NA;-0.51180798;-0.788115176;166.97;1329325.34
B;S03;S3;Pin;1.9897026;1;QuPh;3;-4.33E-16;-2.355852366;0;0;bare;NA;NA;NA;NA;NA;-0.51180798;-0.788115176;166.97;1329325.34
B;S03;S1;Osm;5.53213345;1;QuPh;4;-0.080245644;-1.147566168;0;0;bare;NA;NA;NA;NA;NA;-0.51180798;-0.788115176;166.97;1329325.34
B;S03;S1;Pin;2.74032145;1;QuPh;4;-0.080245644;-1.147566168;0;0;bare;NA;NA;NA;NA;NA;-0.51180798;-0.788115176;166.97;1329325.34
B;S03;S2;Osm;6.0666066;1;QuPh;3;-1.016575311;-0.853007969;0;0;bare;NA;NA;NA;NA;NA;-0.51180798;-0.788115176;166.97;1329325.34
B;S11;S1;Pin;3.6619866;1;BeLu;3;0.3639148;-0.006352156;1;5.75;BeLu;NA;NA;NA;NA;NA;0.777918303;0;123.6;894140.72
B;S11;S1;Schi;4.90232595;1;BeLu;3;0.3639148;-0.006352156;1;5.75;BeLu;NA;NA;NA;NA;NA;0.777918303;0;123.6;894140.72
B;S11;S1;Osm;5.80624845;1;BeLu;3;0.3639148;-0.006352156;1;5.75;BeLu;NA;NA;NA;NA;NA;0.777918303;0;123.6;894140.72
B;S11;S2;Schi;4.8999936;1;BeLu;5;1.161209025;-0.268086227;1;5;BeLu;NA;NA;NA;NA;NA;0.777918303;0;123.6;894140.72
B;S11;S3;Pin;2.89300825;1;BeLu;3;-0.629204286;-0.363271264;1;3;BeLu;NA;NA;NA;NA;NA;0.777918303;0;123.6;894140.72
B;S11;S3;Schi;4.88537535;1;BeLu;3;-0.629204286;-0.363271264;1;3;BeLu;NA;NA;NA;NA;NA;0.777918303;0;123.6;894140.72
B;S11;S2;Osm;5.17643365;1;BeLu;5;1.161209025;-0.268086227;1;5;BeLu;NA;NA;NA;NA;NA;0.777918303;0;123.6;894140.72
B;S11;S2;Pin;1.8292997;1;BeLu;5;1.161209025;-0.268086227;1;5;BeLu;NA;NA;NA;NA;NA;0.777918303;0;123.6;894140.72
B;S11;S3;Osm;4.87991495;1;BeLu;3;-0.629204286;-0.363271264;1;3;BeLu;NA;NA;NA;NA;NA;0.777918303;0;123.6;894140.72
B;S18;S2;Osm;3.97140075;4;AiAl|IdPo|MaGr|MeFl;NA;0.584141511;0.337254258;2;2.5;CuLa/AiAl/IdPo;19.1;17.26933675;10.25122404;23.88960282;85.26658037;0.618936865;0.288615;132.86;982954.95
B;S18;S2;Schi;2.56199705;4;AiAl|IdPo|MaGr|MeFl;NA;0.584141511;0.337254258;2;2.5;CuLa/AiAl/IdPo;19.1;17.26933675;10.25122404;23.88960282;85.26658037;0.618936865;0.288615;132.86;982954.95
B;S18;S2;Pin;0.29784;4;AiAl|IdPo|MaGr|MeFl;NA;0.584141511;0.337254258;2;2.5;CuLa/AiAl/IdPo;19.1;17.26933675;10.25122404;23.88960282;85.26658037;0.618936865;0.288615;132.86;982954.95
B;S18;S1;Schi;4.92477345;4;AiAl|IdPo|MaGr|MeFl;3;0.708253074;0.39259109;1;0.25;MaGr;NA;NA;NA;NA;NA;0.618936865;0.288615;132.86;982954.95
B;S18;S3;Pin;2.21452435;4;AiAl|IdPo|MaGr|MeFl;3;0.656059029;0.570303413;3;1.5;AiAl/CaFa/IdPo;NA;NA;NA;NA;NA;0.618936865;0.288615;132.86;982954.95
B;S18;S3;Schi;4.2796907;4;AiAl|IdPo|MaGr|MeFl;3;0.656059029;0.570303413;3;1.5;AiAl/CaFa/IdPo;NA;NA;NA;NA;NA;0.618936865;0.288615;132.86;982954.95
B;S18;S1;Pin;1.6668747;4;AiAl|IdPo|MaGr|MeFl;3;0.708253074;0.39259109;1;0.25;MaGr;NA;NA;NA;NA;NA;0.618936865;0.288615;132.86;982954.95
B;S18;S3;Osm;5.17116305;4;AiAl|IdPo|MaGr|MeFl;3;0.656059029;0.570303413;3;1.5;AiAl/CaFa/IdPo;NA;NA;NA;NA;NA;0.618936865;0.288615;132.86;982954.95
B;S18;S1;Osm;5.18950065;4;AiAl|IdPo|MaGr|MeFl;3;0.708253074;0.39259109;1;0.25;MaGr;NA;NA;NA;NA;NA;0.618936865;0.288615;132.86;982954.95
B;S22;S1;Pin;1.5887355;16;AiAl|AlFo|BeLu|CaFa|CeBi|ElCh|ElGl|ElJa|IdPo|MaGr|MaLe|MaTh|MaYu|MeFl|PhBo|QuPh;1;0.027266475;-0.780809688;2;0.75;CuLa/ElChi/IdPo;NA;NA;NA;NA;NA;0.140625126;-0.723453558;145.67;1179422.16
B;S22;S3;Pin;1.4093234;16;AiAl|AlFo|BeLu|CaFa|CeBi|ElCh|ElGl|ElJa|IdPo|MaGr|MaLe|MaTh|MaYu|MeFl|PhBo|QuPh;2;0.378775857;-0.435731779;1;0.25;CuLa/PhBo;NA;NA;NA;NA;NA;0.140625126;-0.723453558;145.67;1179422.16
B;S22;S2;Pin;2.6508125;16;AiAl|AlFo|BeLu|CaFa|CeBi|ElCh|ElGl|ElJa|IdPo|MaGr|MaLe|MaTh|MaYu|MeFl|PhBo|QuPh;4;0.259296046;-0.798031172;3;1.75;CuLa/AlFo/IdPo/MaLe;16.88;17.26728939;10.68687705;23.63807728;85.67113536;0.140625126;-0.723453558;145.67;1179422.16
B;S22;S3;Osm;7.1612562;16;AiAl|AlFo|BeLu|CaFa|CeBi|ElCh|ElGl|ElJa|IdPo|MaGr|MaLe|MaTh|MaYu|MeFl|PhBo|QuPh;2;0.378775857;-0.435731779;1;0.25;CuLa/PhBo;NA;NA;NA;NA;NA;0.140625126;-0.723453558;145.67;1179422.16
B;S22;S3;Schi;3.9319114;16;AiAl|AlFo|BeLu|CaFa|CeBi|ElCh|ElGl|ElJa|IdPo|MaGr|MaLe|MaTh|MaYu|MeFl|PhBo|QuPh;2;0.378775857;-0.435731779;1;0.25;CuLa/PhBo;NA;NA;NA;NA;NA;0.140625126;-0.723453558;145.67;1179422.16
B;S22;S2;Osm;6.3425612;16;AiAl|AlFo|BeLu|CaFa|CeBi|ElCh|ElGl|ElJa|IdPo|MaGr|MaLe|MaTh|MaYu|MeFl|PhBo|QuPh;4;0.259296046;-0.798031172;3;1.75;CuLa/AlFo/IdPo/MaLe;16.88;17.26728939;10.68687705;23.63807728;85.67113536;0.140625126;-0.723453558;145.67;1179422.16
B;S22;S1;Osm;6.05009035;16;AiAl|AlFo|BeLu|CaFa|CeBi|ElCh|ElGl|ElJa|IdPo|MaGr|MaLe|MaTh|MaYu|MeFl|PhBo|QuPh;1;0.027266475;-0.780809688;2;0.75;CuLa/ElChi/IdPo;NA;NA;NA;NA;NA;0.140625126;-0.723453558;145.67;1179422.16
B;S22;S2;Schi;5.77747185;16;AiAl|AlFo|BeLu|CaFa|CeBi|ElCh|ElGl|ElJa|IdPo|MaGr|MaLe|MaTh|MaYu|MeFl|PhBo|QuPh;4;0.259296046;-0.798031172;3;1.75;CuLa/AlFo/IdPo/MaLe;16.88;17.26728939;10.68687705;23.63807728;85.67113536;0.140625126;-0.723453558;145.67;1179422.16
B;S22;S1;Schi;4.42274515;16;AiAl|AlFo|BeLu|CaFa|CeBi|ElCh|ElGl|ElJa|IdPo|MaGr|MaLe|MaTh|MaYu|MeFl|PhBo|QuPh;1;0.027266475;-0.780809688;2;0.75;CuLa/ElChi/IdPo;NA;NA;NA;NA;NA;0.140625126;-0.723453558;145.67;1179422.16
B;T05;S1;Schi;4.24338415;1;MaLe;1;0.081666586;-0.777005662;1;0.5;MaLe;NA;NA;NA;NA;NA;-0.306231227;-0.841363381;172.86;1295808.38
B;T05;S1;Osm;5.01878285;1;MaLe;1;0.081666586;-0.777005662;1;0.5;MaLe;NA;NA;NA;NA;NA;-0.306231227;-0.841363381;172.86;1295808.38
B;T05;S1;Pin;2.03037455;1;MaLe;1;0.081666586;-0.777005662;1;0.5;MaLe;NA;NA;NA;NA;NA;-0.306231227;-0.841363381;172.86;1295808.38
B;T05;S2;Osm;5.5756159;1;MaLe;4;-0.197588499;-1.016504705;1;0.25;MaLe;NA;NA;NA;NA;NA;-0.306231227;-0.841363381;172.86;1295808.38
B;T05;S3;Osm;6.62632315;1;MaLe;2;-0.282340073;-0.923492768;1;0.25;MaLe;NA;NA;NA;NA;NA;-0.306231227;-0.841363381;172.86;1295808.38
B;T05;S3;Schi;4.56018225;1;MaLe;2;-0.282340073;-0.923492768;1;0.25;MaLe;NA;NA;NA;NA;NA;-0.306231227;-0.841363381;172.86;1295808.38
B;T05;S2;Pin;3.32569385;1;MaLe;4;-0.197588499;-1.016504705;1;0.25;MaLe;NA;NA;NA;NA;NA;-0.306231227;-0.841363381;172.86;1295808.38
B;T05;S2;Schi;3.3185143;1;MaLe;4;-0.197588499;-1.016504705;1;0.25;MaLe;NA;NA;NA;NA;NA;-0.306231227;-0.841363381;172.86;1295808.38
B;T05;S3;Pin;3.02069985;1;MaLe;2;-0.282340073;-0.923492768;1;0.25;MaLe;NA;NA;NA;NA;NA;-0.306231227;-0.841363381;172.86;1295808.38
B;T08;S3;Schi;4.46055185;24;AiAl|AlFo|BeLu|CaEy|CaFa|CaSc|CeBi|CiCa|CyGl|DaOl|DiGl|ElCh|ElGl|ElJa|IdPo|LiGl|MaGr|MaLe|MaTh|MaYu|MeFl|PhBo|QuPh|ScSu;3;0.163178379;0.654472731;2;1.25;CuLa/LiGl/ElJa;NA;NA;NA;NA;NA;-0.575311952;-0.536487074;133.9;1323778.11
B;T08;S1;Osm;4.6889579;24;AiAl|AlFo|BeLu|CaEy|CaFa|CaSc|CeBi|CiCa|CyGl|DaOl|DiGl|ElCh|ElGl|ElJa|IdPo|LiGl|MaGr|MaLe|MaTh|MaYu|MeFl|PhBo|QuPh|ScSu;4;-0.371053463;-0.59380967;0;0;bare;NA;NA;NA;NA;NA;-0.575311952;-0.536487074;133.9;1323778.11
B;T08;S1;Pin;1.62879425;24;AiAl|AlFo|BeLu|CaEy|CaFa|CaSc|CeBi|CiCa|CyGl|DaOl|DiGl|ElCh|ElGl|ElJa|IdPo|LiGl|MaGr|MaLe|MaTh|MaYu|MeFl|PhBo|QuPh|ScSu;4;-0.371053463;-0.59380967;0;0;bare;NA;NA;NA;NA;NA;-0.575311952;-0.536487074;133.9;1323778.11
B;T08;S3;Osm;5.3380593;24;AiAl|AlFo|BeLu|CaEy|CaFa|CaSc|CeBi|CiCa|CyGl|DaOl|DiGl|ElCh|ElGl|ElJa|IdPo|LiGl|MaGr|MaLe|MaTh|MaYu|MeFl|PhBo|QuPh|ScSu;3;0.163178379;0.654472731;2;1.25;CuLa/LiGl/ElJa;NA;NA;NA;NA;NA;-0.575311952;-0.536487074;133.9;1323778.11
B;T08;S2;Osm;5.98444875;24;AiAl|AlFo|BeLu|CaEy|CaFa|CaSc|CeBi|CiCa|CyGl|DaOl|DiGl|ElCh|ElGl|ElJa|IdPo|LiGl|MaGr|MaLe|MaTh|MaYu|MeFl|PhBo|QuPh|ScSu;4;-0.08220191;-0.669480833;0;0;bare;14.47;17.2842533;11.50380055;22.93766734;85.44947518;-0.575311952;-0.536487074;133.9;1323778.11
B;T08;S2;Pin;3.1147494;24;AiAl|AlFo|BeLu|CaEy|CaFa|CaSc|CeBi|CiCa|CyGl|DaOl|DiGl|ElCh|ElGl|ElJa|IdPo|LiGl|MaGr|MaLe|MaTh|MaYu|MeFl|PhBo|QuPh|ScSu;4;-0.08220191;-0.669480833;0;0;bare;14.47;17.2842533;11.50380055;22.93766734;85.44947518;-0.575311952;-0.536487074;133.9;1323778.11
B;T08;S1;Schi;3.3602046;24;AiAl|AlFo|BeLu|CaEy|CaFa|CaSc|CeBi|CiCa|CyGl|DaOl|DiGl|ElCh|ElGl|ElJa|IdPo|LiGl|MaGr|MaLe|MaTh|MaYu|MeFl|PhBo|QuPh|ScSu;4;-0.371053463;-0.59380967;0;0;bare;NA;NA;NA;NA;NA;-0.575311952;-0.536487074;133.9;1323778.11
B;T08;S3;Pin;2.9693334;24;AiAl|AlFo|BeLu|CaEy|CaFa|CaSc|CeBi|CiCa|CyGl|DaOl|DiGl|ElCh|ElGl|ElJa|IdPo|LiGl|MaGr|MaLe|MaTh|MaYu|MeFl|PhBo|QuPh|ScSu;3;0.163178379;0.654472731;2;1.25;CuLa/LiGl/ElJa;NA;NA;NA;NA;NA;-0.575311952;-0.536487074;133.9;1323778.11
B;T08;S2;Schi;3.5734157;24;AiAl|AlFo|BeLu|CaEy|CaFa|CaSc|CeBi|CiCa|CyGl|DaOl|DiGl|ElCh|ElGl|ElJa|IdPo|LiGl|MaGr|MaLe|MaTh|MaYu|MeFl|PhBo|QuPh|ScSu;4;-0.08220191;-0.669480833;0;0;bare;14.47;17.2842533;11.50380055;22.93766734;85.44947518;-0.575311952;-0.536487074;133.9;1323778.11
B;T10;S1;Osm;5.5185445;0;bare;2;-0.598499513;-0.50220072;0;0;bare;NA;NA;NA;NA;NA;-0.4318325;-0.402690321;116.25;1401225.71
B;T10;S2;Osm;5.9790285;0;bare;2;-0.356705034;-0.332632826;0;0;bare;14.73;17.67655362;12.47847814;23.39887634;85.68267794;-0.4318325;-0.402690321;116.25;1401225.71
B;T10;S2;Pin;3.9569796;0;bare;2;-0.356705034;-0.332632826;0;0;bare;14.73;17.67655362;12.47847814;23.39887634;85.68267794;-0.4318325;-0.402690321;116.25;1401225.71
B;T10;S1;Schi;5.64905755;0;bare;2;-0.598499513;-0.50220072;0;0;bare;NA;NA;NA;NA;NA;-0.4318325;-0.402690321;116.25;1401225.71
B;T10;S1;Pin;3.38196955;0;bare;2;-0.598499513;-0.50220072;0;0;bare;NA;NA;NA;NA;NA;-0.4318325;-0.402690321;116.25;1401225.71
B;T10;S2;Schi;4.8235918;0;bare;2;-0.356705034;-0.332632826;0;0;bare;14.73;17.67655362;12.47847814;23.39887634;85.68267794;-0.4318325;-0.402690321;116.25;1401225.71
B;T10;S3;Osm;5.4537278;0;bare;3;-0.40824829;-0.40824829;0;0;bare;NA;NA;NA;NA;NA;-0.4318325;-0.402690321;116.25;1401225.71
B;T10;S3;Pin;2.6483013;0;bare;3;-0.40824829;-0.40824829;0;0;bare;NA;NA;NA;NA;NA;-0.4318325;-0.402690321;116.25;1401225.71
B;T10;S3;Schi;3.9016675;0;bare;3;-0.40824829;-0.40824829;0;0;bare;NA;NA;NA;NA;NA;-0.4318325;-0.402690321;116.25;1401225.71
B;T13;S3;Schi;3.37431185;1;MaTh;2;0.085210719;0.174707865;0;0;bare;NA;NA;NA;NA;NA;-0.033613127;-0.384199799;132.9;1393736.92
B;T13;S1;Osm;6.23640095;1;MaTh;3;0.067554603;-0.317819421;0;0;bare;NA;NA;NA;NA;NA;-0.033613127;-0.384199799;132.9;1393736.92
B;T13;S2;Pin;4.5282192;1;MaTh;2;-0.082780503;-0.155687483;0;0;bare;16.17;17.53923179;11.586;23.59139247;84.91087944;-0.033613127;-0.384199799;132.9;1393736.92
B;T13;S2;Osm;5.85816605;1;MaTh;2;-0.082780503;-0.155687483;0;0;bare;16.17;17.53923179;11.586;23.59139247;84.91087944;-0.033613127;-0.384199799;132.9;1393736.92
B;T13;S1;Schi;3.6150695;1;MaTh;3;0.067554603;-0.317819421;0;0;bare;NA;NA;NA;NA;NA;-0.033613127;-0.384199799;132.9;1393736.92
B;T13;S1;Pin;3.08629765;1;MaTh;3;0.067554603;-0.317819421;0;0;bare;NA;NA;NA;NA;NA;-0.033613127;-0.384199799;132.9;1393736.92
B;T13;S3;Osm;5.93725425;1;MaTh;2;0.085210719;0.174707865;0;0;bare;NA;NA;NA;NA;NA;-0.033613127;-0.384199799;132.9;1393736.92
B;T13;S3;Pin;3.07139105;1;MaTh;2;0.085210719;0.174707865;0;0;bare;NA;NA;NA;NA;NA;-0.033613127;-0.384199799;132.9;1393736.92
B;T13;S2;Schi;4.0251908;1;MaTh;2;-0.082780503;-0.155687483;0;0;bare;16.17;17.53923179;11.586;23.59139247;84.91087944;-0.033613127;-0.384199799;132.9;1393736.92
B;T15;S3;Osm;4.8225406;2;AlFo|MaLe;3;0.24818499;-0.865523919;2;2.5;CuLa/AlFo/MaLe;NA;NA;NA;NA;NA;0.18502307;-0.690515498;133.38;1199283.58
B;T15;S1;Schi;3.20776235;2;AlFo|MaLe;3;0.493210388;-0.678845862;2;3;AlFo/MaLe;NA;NA;NA;NA;NA;0.18502307;-0.690515498;133.38;1199283.58
B;T15;S1;Pin;2.92482895;2;AlFo|MaLe;3;0.493210388;-0.678845862;2;3;AlFo/MaLe;NA;NA;NA;NA;NA;0.18502307;-0.690515498;133.38;1199283.58
B;T15;S1;Osm;5.7086219;2;AlFo|MaLe;3;0.493210388;-0.678845862;2;3;AlFo/MaLe;NA;NA;NA;NA;NA;0.18502307;-0.690515498;133.38;1199283.58
B;T15;S2;Osm;5.43811675;2;AlFo|MaLe;3;0.419549816;-0.726681597;1;4.25;AlFo;NA;NA;NA;NA;NA;0.18502307;-0.690515498;133.38;1199283.58
B;T15;S3;Schi;3.6483064;2;AlFo|MaLe;3;0.24818499;-0.865523919;2;2.5;CuLa/AlFo/MaLe;NA;NA;NA;NA;NA;0.18502307;-0.690515498;133.38;1199283.58
B;T15;S3;Pin;2.8969612;2;AlFo|MaLe;3;0.24818499;-0.865523919;2;2.5;CuLa/AlFo/MaLe;NA;NA;NA;NA;NA;0.18502307;-0.690515498;133.38;1199283.58
B;T15;S2;Pin;3.4397381;2;AlFo|MaLe;3;0.419549816;-0.726681597;1;4.25;AlFo;NA;NA;NA;NA;NA;0.18502307;-0.690515498;133.38;1199283.58
B;T15;S2;Schi;4.89386525;2;AlFo|MaLe;3;0.419549816;-0.726681597;1;4.25;AlFo;NA;NA;NA;NA;NA;0.18502307;-0.690515498;133.38;1199283.58
B;T25;S1;Schi;4.21806045;4;CeBi|ElGl|ElJa|PhBo;3;0.451726806;1.014595018;2;4;CuLa/ElGl/PhBo;NA;NA;NA;NA;NA;0.384161668;0.614787183;156.38;1143622.75
B;T25;S1;Osm;5.14477355;4;CeBi|ElGl|ElJa|PhBo;3;0.451726806;1.014595018;2;4;CuLa/ElGl/PhBo;NA;NA;NA;NA;NA;0.384161668;0.614787183;156.38;1143622.75
B;T25;S2;Schi;2.97348345;4;CeBi|ElGl|ElJa|PhBo;4;0.024924619;1.427930493;0;0;bare;NA;NA;NA;NA;NA;0.384161668;0.614787183;156.38;1143622.75
B;T25;S2;Osm;4.6676711;4;CeBi|ElGl|ElJa|PhBo;4;0.024924619;1.427930493;0;0;bare;NA;NA;NA;NA;NA;0.384161668;0.614787183;156.38;1143622.75
B;T25;S2;Pin;2.2782862;4;CeBi|ElGl|ElJa|PhBo;4;0.024924619;1.427930493;0;0;bare;NA;NA;NA;NA;NA;0.384161668;0.614787183;156.38;1143622.75
B;T25;S3;Pin;3.14388735;4;CeBi|ElGl|ElJa|PhBo;3;0.422359702;1.160423745;1;2.75;CuLa/ElGl;NA;NA;NA;NA;NA;0.384161668;0.614787183;156.38;1143622.75
B;T25;S3;Schi;3.595469;4;CeBi|ElGl|ElJa|PhBo;3;0.422359702;1.160423745;1;2.75;CuLa/ElGl;NA;NA;NA;NA;NA;0.384161668;0.614787183;156.38;1143622.75
B;T25;S1;Pin;2.33423705;4;CeBi|ElGl|ElJa|PhBo;3;0.451726806;1.014595018;2;4;CuLa/ElGl/PhBo;NA;NA;NA;NA;NA;0.384161668;0.614787183;156.38;1143622.75
B;T25;S3;Osm;6.8262738;4;CeBi|ElGl|ElJa|PhBo;3;0.422359702;1.160423745;1;2.75;CuLa/ElGl;NA;NA;NA;NA;NA;0.384161668;0.614787183;156.38;1143622.75
B;T29;S3;Schi;4.1285369;1;QuPh;3;-0.689834263;-0.366791384;1;0.75;QuPh;NA;NA;NA;NA;NA;-0.303432647;-0.361616948;136.58;1389431.99
B;T29;S3;Osm;5.9320019;1;QuPh;3;-0.689834263;-0.366791384;1;0.75;QuPh;NA;NA;NA;NA;NA;-0.303432647;-0.361616948;136.58;1389431.99
B;T29;S2;Pin;2.3668425;1;QuPh;3;-0.816043197;-0.380527192;0;0;bare;15.41;17.25090357;11.11643443;22.9939496;85.74050427;-0.303432647;-0.361616948;136.58;1389431.99
B;T29;S2;Osm;5.90603215;1;QuPh;3;-0.816043197;-0.380527192;0;0;bare;15.41;17.25090357;11.11643443;22.9939496;85.74050427;-0.303432647;-0.361616948;136.58;1389431.99
B;T29;S2;Schi;6.0130903;1;QuPh;3;-0.816043197;-0.380527192;0;0;bare;15.41;17.25090357;11.11643443;22.9939496;85.74050427;-0.303432647;-0.361616948;136.58;1389431.99
B;T29;S3;Pin;2.70898985;1;QuPh;3;-0.689834263;-0.366791384;1;0.75;QuPh;NA;NA;NA;NA;NA;-0.303432647;-0.361616948;136.58;1389431.99
B;U06;S3;Schi;3.44330415;1;MaTh;3;-0.504698849;-0.522630957;0;0;bare;NA;NA;NA;NA;NA;-0.605001843;-0.439559569;178.38;1457361.32
B;U06;S2;Osm;6.7889927;1;MaTh;4;-1.006134879;-0.557709671;0;0;bare;NA;NA;NA;NA;NA;-0.605001843;-0.439559569;178.38;1457361.32
B;U06;S3;Osm;6.68587655;1;MaTh;3;-0.504698849;-0.522630957;0;0;bare;NA;NA;NA;NA;NA;-0.605001843;-0.439559569;178.38;1457361.32
B;U06;S3;Pin;2.84795265;1;MaTh;3;-0.504698849;-0.522630957;0;0;bare;NA;NA;NA;NA;NA;-0.605001843;-0.439559569;178.38;1457361.32
B;U06;S2;Schi;2.79218795;1;MaTh;4;-1.006134879;-0.557709671;0;0;bare;NA;NA;NA;NA;NA;-0.605001843;-0.439559569;178.38;1457361.32
B;U06;S1;Pin;2.1496018;1;MaTh;3;-0.562009847;-0.5427266;0;0;bare;NA;NA;NA;NA;NA;-0.605001843;-0.439559569;178.38;1457361.32
B;U06;S1;Schi;3.86134595;1;MaTh;3;-0.562009847;-0.5427266;0;0;bare;NA;NA;NA;NA;NA;-0.605001843;-0.439559569;178.38;1457361.32
B;U06;S1;Osm;6.30601375;1;MaTh;3;-0.562009847;-0.5427266;0;0;bare;NA;NA;NA;NA;NA;-0.605001843;-0.439559569;178.38;1457361.32
B;U08;S3;Schi;4.6093952;2;ElJa|PhBo;3;-0.318407617;-0.509558704;0;0;bare;NA;NA;NA;NA;NA;-0.511460697;-0.678731269;154.13;1367287.63
B;U08;S3;Osm;4.53104795;2;ElJa|PhBo;3;-0.318407617;-0.509558704;0;0;bare;NA;NA;NA;NA;NA;-0.511460697;-0.678731269;154.13;1367287.63
B;U08;S1;Pin;3.3085936;2;ElJa|PhBo;3;-0.769416142;-0.135668825;1;1;PhBo;NA;NA;NA;NA;NA;-0.511460697;-0.678731269;154.13;1367287.63
B;U08;S1;Osm;5.9793935;2;ElJa|PhBo;3;-0.769416142;-0.135668825;1;1;PhBo;NA;NA;NA;NA;NA;-0.511460697;-0.678731269;154.13;1367287.63
B;U08;S1;Schi;4.205822;2;ElJa|PhBo;3;-0.769416142;-0.135668825;1;1;PhBo;NA;NA;NA;NA;NA;-0.511460697;-0.678731269;154.13;1367287.63
B;U08;S2;Pin;2.63144195;2;ElJa|PhBo;5;-0.650914694;-1.46197834;0;0;bare;NA;NA;NA;NA;NA;-0.511460697;-0.678731269;154.13;1367287.63
B;U08;S2;Schi;4.17612925;2;ElJa|PhBo;5;-0.650914694;-1.46197834;0;0;bare;NA;NA;NA;NA;NA;-0.511460697;-0.678731269;154.13;1367287.63
B;U08;S2;Osm;5.87034975;2;ElJa|PhBo;5;-0.650914694;-1.46197834;0;0;bare;NA;NA;NA;NA;NA;-0.511460697;-0.678731269;154.13;1367287.63
B;U08;S3;Pin;2.5889012;2;ElJa|PhBo;3;-0.318407617;-0.509558704;0;0;bare;NA;NA;NA;NA;NA;-0.511460697;-0.678731269;154.13;1367287.63
B;U16;S3;Osm;11.08766705;1;ElJa;3;0.009228241;0.176085331;1;3.25;ElJa;NA;NA;NA;NA;NA;0.007436883;-0.426058734;147.92;1390540.54
B;U16;S3;Pin;3.3364212;1;ElJa;3;0.009228241;0.176085331;1;3.25;ElJa;NA;NA;NA;NA;NA;0.007436883;-0.426058734;147.92;1390540.54
B;U16;S3;Schi;3.3587811;1;ElJa;3;0.009228241;0.176085331;1;3.25;ElJa;NA;NA;NA;NA;NA;0.007436883;-0.426058734;147.92;1390540.54
B;U16;S2;Pin;3.0991347;1;ElJa;3;0.060349536;-0.574187484;1;0.5;ElJa;20.84;17.47803205;11.90742896;23.83356116;84.71608863;0.007436883;-0.426058734;147.92;1390540.54
B;U16;S2;Schi;3.27898845;1;ElJa;3;0.060349536;-0.574187484;1;0.5;ElJa;20.84;17.47803205;11.90742896;23.83356116;84.71608863;0.007436883;-0.426058734;147.92;1390540.54
B;U16;S2;Osm;5.96261445;1;ElJa;3;0.060349536;-0.574187484;1;0.5;ElJa;20.84;17.47803205;11.90742896;23.83356116;84.71608863;0.007436883;-0.426058734;147.92;1390540.54
B;U20;S3;Schi;4.9484875;4;AlFo|ElCh|MaLe|MaTh;1;0.085333833;-0.694988297;1;0.5;MaLe;NA;NA;NA;NA;NA;-0.063879594;-0.607773736;146.61;1268839.1
B;U20;S1;Osm;4.29991535;4;AlFo|ElCh|MaLe|MaTh;3;-0.368272113;-1.13342502;2;1.75;AlFo/ElChi;NA;NA;NA;NA;NA;-0.063879594;-0.607773736;146.61;1268839.1
B;U20;S3;Osm;4.1397643;4;AlFo|ElCh|MaLe|MaTh;1;0.085333833;-0.694988297;1;0.5;MaLe;NA;NA;NA;NA;NA;-0.063879594;-0.607773736;146.61;1268839.1
B;U20;S1;Pin;1.94915475;4;AlFo|ElCh|MaLe|MaTh;3;-0.368272113;-1.13342502;2;1.75;AlFo/ElChi;NA;NA;NA;NA;NA;-0.063879594;-0.607773736;146.61;1268839.1
B;U20;S1;Schi;4.7034557;4;AlFo|ElCh|MaLe|MaTh;3;-0.368272113;-1.13342502;2;1.75;AlFo/ElChi;NA;NA;NA;NA;NA;-0.063879594;-0.607773736;146.61;1268839.1
B;U20;S2;Schi;4.96911;4;AlFo|ElCh|MaLe|MaTh;2;-0.342020143;-0.939692621;2;0.5;MaTh/MaLe;NA;NA;NA;NA;NA;-0.063879594;-0.607773736;146.61;1268839.1
B;U20;S3;Pin;4.05321185;4;AlFo|ElCh|MaLe|MaTh;1;0.085333833;-0.694988297;1;0.5;MaLe;NA;NA;NA;NA;NA;-0.063879594;-0.607773736;146.61;1268839.1
B;U20;S2;Pin;2.79799875;4;AlFo|ElCh|MaLe|MaTh;2;-0.342020143;-0.939692621;2;0.5;MaTh/MaLe;NA;NA;NA;NA;NA;-0.063879594;-0.607773736;146.61;1268839.1
B;U20;S2;Osm;5.44909595;4;AlFo|ElCh|MaLe|MaTh;2;-0.342020143;-0.939692621;2;0.5;MaTh/MaLe;NA;NA;NA;NA;NA;-0.063879594;-0.607773736;146.61;1268839.1
B;U21;S3;Osm;4.9471078;2;BeLu|CaFa;3;-0.104338352;-0.591732196;2;1.75;BeLu/CaFa;NA;NA;NA;NA;NA;0.577296382;-0.346874662;153.06;1064337.84
B;U21;S3;Schi;5.18138305;2;BeLu|CaFa;3;-0.104338352;-0.591732196;2;1.75;BeLu/CaFa;NA;NA;NA;NA;NA;0.577296382;-0.346874662;153.06;1064337.84
B;U21;S3;Pin;2.7037594;2;BeLu|CaFa;3;-0.104338352;-0.591732196;2;1.75;BeLu/CaFa;NA;NA;NA;NA;NA;0.577296382;-0.346874662;153.06;1064337.84
B;U21;S1;Osm;4.0201757;2;BeLu|CaFa;3;0.694988297;-0.085333833;2;3;BeLu/CaFa;NA;NA;NA;NA;NA;0.577296382;-0.346874662;153.06;1064337.84
B;U21;S2;Schi;4.463293;2;BeLu|CaFa;3;0.634603544;-0.295920493;2;3;BeLu;NA;NA;NA;NA;NA;0.577296382;-0.346874662;153.06;1064337.84
B;U21;S2;Osm;4.48535725;2;BeLu|CaFa;3;0.634603544;-0.295920493;2;3;BeLu;NA;NA;NA;NA;NA;0.577296382;-0.346874662;153.06;1064337.84
B;U21;S2;Pin;3.51582965;2;BeLu|CaFa;3;0.634603544;-0.295920493;2;3;BeLu;NA;NA;NA;NA;NA;0.577296382;-0.346874662;153.06;1064337.84
B;U21;S1;Pin;2.6381397;2;BeLu|CaFa;3;0.694988297;-0.085333833;2;3;BeLu/CaFa;NA;NA;NA;NA;NA;0.577296382;-0.346874662;153.06;1064337.84
B;U21;S1;Schi;3.9623086;2;BeLu|CaFa;3;0.694988297;-0.085333833;2;3;BeLu/CaFa;NA;NA;NA;NA;NA;0.577296382;-0.346874662;153.06;1064337.84
B;U27;S1;Schi;5.2011405;2;IdPo|MaGr;2;0.300278165;0.384338525;2;1.25;IdPo/MaGr;NA;17.2925748;10.35747541;24.12377957;84.89930237;0.265183461;0.459311228;151.24;1231973.13
B;U27;S1;Osm;4.9961565;2;IdPo|MaGr;2;0.300278165;0.384338525;2;1.25;IdPo/MaGr;NA;17.2925748;10.35747541;24.12377957;84.89930237;0.265183461;0.459311228;151.24;1231973.13
B;U27;S3;Schi;3.9316194;2;IdPo|MaGr;3;0.179293006;0.199125056;1;0.75;CuLa/CuLa;NA;17.2925748;10.35747541;24.12377957;84.89930237;0.265183461;0.459311228;151.24;1231973.13
B;U27;S3;Osm;5.8209835;2;IdPo|MaGr;3;0.179293006;0.199125056;1;0.75;CuLa/CuLa;NA;17.2925748;10.35747541;24.12377957;84.89930237;0.265183461;0.459311228;151.24;1231973.13
B;U27;S3;Pin;2.1590626;2;IdPo|MaGr;3;0.179293006;0.199125056;1;0.75;CuLa/CuLa;NA;17.2925748;10.35747541;24.12377957;84.89930237;0.265183461;0.459311228;151.24;1231973.13
B;U27;S1;Pin;2.8925666;2;IdPo|MaGr;2;0.300278165;0.384338525;2;1.25;IdPo/MaGr;NA;17.2925748;10.35747541;24.12377957;84.89930237;0.265183461;0.459311228;151.24;1231973.13
B;V08;S1;Osm;4.9047386;2;ElCh|MaTh;3;-0.050828639;0.320919396;0;0;bare;NA;NA;NA;NA;NA;-0.55981049;-0.078676233;166.54;1525376.51
B;V08;S1;Pin;2.75053415;2;ElCh|MaTh;3;-0.050828639;0.320919396;0;0;bare;NA;NA;NA;NA;NA;-0.55981049;-0.078676233;166.54;1525376.51
B;V08;S1;Schi;3.3767245;2;ElCh|MaTh;3;-0.050828639;0.320919396;0;0;bare;NA;NA;NA;NA;NA;-0.55981049;-0.078676233;166.54;1525376.51
B;V08;S2;Pin;2.9720636;2;ElCh|MaTh;3;-0.70792129;-0.163436508;1;1.75;ElCh;NA;NA;NA;NA;NA;-0.55981049;-0.078676233;166.54;1525376.51
B;V08;S2;Osm;5.4516181;2;ElCh|MaTh;3;-0.70792129;-0.163436508;1;1.75;ElCh;NA;NA;NA;NA;NA;-0.55981049;-0.078676233;166.54;1525376.51
B;V08;S2;Schi;5.7943896;2;ElCh|MaTh;3;-0.70792129;-0.163436508;1;1.75;ElCh;NA;NA;NA;NA;NA;-0.55981049;-0.078676233;166.54;1525376.51
B;V08;S3;Schi;4.1977336;2;ElCh|MaTh;3;-0.643087603;-0.090380069;1;0.75;ElCh;NA;NA;NA;NA;NA;-0.55981049;-0.078676233;166.54;1525376.51
B;V08;S3;Osm;6.0796882;2;ElCh|MaTh;3;-0.643087603;-0.090380069;1;0.75;ElCh;NA;NA;NA;NA;NA;-0.55981049;-0.078676233;166.54;1525376.51
B;V08;S3;Pin;2.2673873;2;ElCh|MaTh;3;-0.643087603;-0.090380069;1;0.75;ElCh;NA;NA;NA;NA;NA;-0.55981049;-0.078676233;166.54;1525376.51
B;V15;S1;Pin;3.98086885;2;AiAl|MeFl;3;0.06605325;0.16348753;1;0.75;RhCh;NA;NA;NA;NA;NA;-0.285059617;0.611312321;140.37;1389669.67
B;V15;S2;Pin;3.5834897;2;AiAl|MeFl;3;-0.108557729;0.138947557;0;0;bare;19.42;17.52572399;11.34041257;23.72061358;84.03657992;-0.285059617;0.611312321;140.37;1389669.67
B;V15;S3;Schi;3.69895015;2;AiAl|MeFl;3;-0.237722699;0.160345985;0;0;bare;NA;NA;NA;NA;NA;-0.285059617;0.611312321;140.37;1389669.67
B;V15;S2;Schi;5.6147804;2;AiAl|MeFl;3;-0.108557729;0.138947557;0;0;bare;19.42;17.52572399;11.34041257;23.72061358;84.03657992;-0.285059617;0.611312321;140.37;1389669.67
B;V15;S1;Osm;6.61659225;2;AiAl|MeFl;3;0.06605325;0.16348753;1;0.75;RhCh;NA;NA;NA;NA;NA;-0.285059617;0.611312321;140.37;1389669.67
B;V15;S3;Pin;3.6782875;2;AiAl|MeFl;3;-0.237722699;0.160345985;0;0;bare;NA;NA;NA;NA;NA;-0.285059617;0.611312321;140.37;1389669.67
B;V15;S1;Schi;4.21887805;2;AiAl|MeFl;3;0.06605325;0.16348753;1;0.75;RhCh;NA;NA;NA;NA;NA;-0.285059617;0.611312321;140.37;1389669.67
B;V15;S3;Osm;7.4970343;2;AiAl|MeFl;3;-0.237722699;0.160345985;0;0;bare;NA;NA;NA;NA;NA;-0.285059617;0.611312321;140.37;1389669.67
B;V15;S2;Osm;6.76948345;2;AiAl|MeFl;3;-0.108557729;0.138947557;0;0;bare;19.42;17.52572399;11.34041257;23.72061358;84.03657992;-0.285059617;0.611312321;140.37;1389669.67
B;V19;S1;Schi;3.06691615;2;ElCh|MaTh;3;-0.070505339;0.670813489;1;0.5;ElCh;NA;NA;NA;NA;NA;0.27342225;0.751221457;140.37;1144215.57
B;V19;S1;Osm;6.8737092;2;ElCh|MaTh;3;-0.070505339;0.670813489;1;0.5;ElCh;NA;NA;NA;NA;NA;0.27342225;0.751221457;140.37;1144215.57
B;V19;S2;Osm;3.61741645;2;ElCh|MaTh;3;-0.273184118;0.793384288;0;0;bare;16.5;17.47002681;10.63432514;23.7165121;85.20371966;0.27342225;0.751221457;140.37;1144215.57
B;V19;S1;Pin;2.3384674;2;ElCh|MaTh;3;-0.070505339;0.670813489;1;0.5;ElCh;NA;NA;NA;NA;NA;0.27342225;0.751221457;140.37;1144215.57
B;V19;S2;Pin;2.3143774;2;ElCh|MaTh;3;-0.273184118;0.793384288;0;0;bare;16.5;17.47002681;10.63432514;23.7165121;85.20371966;0.27342225;0.751221457;140.37;1144215.57
B;V19;S3;Schi;3.75637925;2;ElCh|MaTh;3;0.479868627;0.361606947;1;0.25;ElCh;NA;NA;NA;NA;NA;0.27342225;0.751221457;140.37;1144215.57
B;V19;S2;Schi;3.25596425;2;ElCh|MaTh;3;-0.273184118;0.793384288;0;0;bare;16.5;17.47002681;10.63432514;23.7165121;85.20371966;0.27342225;0.751221457;140.37;1144215.57
B;V19;S3;Pin;2.68316975;2;ElCh|MaTh;3;0.479868627;0.361606947;1;0.25;ElCh;NA;NA;NA;NA;NA;0.27342225;0.751221457;140.37;1144215.57
B;V19;S3;Osm;5.7390994;2;ElCh|MaTh;3;0.479868627;0.361606947;1;0.25;ElCh;NA;NA;NA;NA;NA;0.27342225;0.751221457;140.37;1144215.57
B;V20;S3;Osm;4.82055135;8;AiAl|CeBi|ElGl|ElJa|IdPo|MaGr|MeFl|PhBo;3;0.971363592;0.538435632;2;0.75;AiAl/ElGl;NA;NA;NA;NA;NA;0.444775229;0.373210731;150.8;1191425.34
B;V20;S2;Osm;5.9289943;8;AiAl|CeBi|ElGl|ElJa|IdPo|MaGr|MeFl|PhBo;3;0.248227103;0.266190978;1;0.5;ElGl;NA;NA;NA;NA;NA;0.444775229;0.373210731;150.8;1191425.34
B;V20;S2;Pin;2.30486915;8;AiAl|CeBi|ElGl|ElJa|IdPo|MaGr|MeFl|PhBo;3;0.248227103;0.266190978;1;0.5;ElGl;NA;NA;NA;NA;NA;0.444775229;0.373210731;150.8;1191425.34
B;V20;S3;Schi;3.84192795;8;AiAl|CeBi|ElGl|ElJa|IdPo|MaGr|MeFl|PhBo;3;0.971363592;0.538435632;2;0.75;AiAl/ElGl;NA;NA;NA;NA;NA;0.444775229;0.373210731;150.8;1191425.34
B;V20;S3;Pin;2.93180775;8;AiAl|CeBi|ElGl|ElJa|IdPo|MaGr|MeFl|PhBo;3;0.971363592;0.538435632;2;0.75;AiAl/ElGl;NA;NA;NA;NA;NA;0.444775229;0.373210731;150.8;1191425.34
B;V20;S2;Schi;4.2299412;8;AiAl|CeBi|ElGl|ElJa|IdPo|MaGr|MeFl|PhBo;3;0.248227103;0.266190978;1;0.5;ElGl;NA;NA;NA;NA;NA;0.444775229;0.373210731;150.8;1191425.34
B;V20;S1;Pin;3.29551565;8;AiAl|CeBi|ElGl|ElJa|IdPo|MaGr|MeFl|PhBo;4;0.181855336;0.499643429;2;1.5;CuLa/ElGl/IdPo;NA;NA;NA;NA;NA;0.444775229;0.373210731;150.8;1191425.34
B;V20;S1;Osm;5.7675329;8;AiAl|CeBi|ElGl|ElJa|IdPo|MaGr|MeFl|PhBo;4;0.181855336;0.499643429;2;1.5;CuLa/ElGl/IdPo;NA;NA;NA;NA;NA;0.444775229;0.373210731;150.8;1191425.34
B;V20;S1;Schi;5.6201094;8;AiAl|CeBi|ElGl|ElJa|IdPo|MaGr|MeFl|PhBo;4;0.181855336;0.499643429;2;1.5;CuLa/ElGl/IdPo;NA;NA;NA;NA;NA;0.444775229;0.373210731;150.8;1191425.34
B;V23;S1;Pin;4.4956174;2;AlFo|MaLe;3;-0.531385529;-0.018556392;1;3;AlFo;NA;NA;NA;NA;NA;-0.624873309;-0.098970209;142.16;1337025.45
B;V23;S3;Pin;2.54502455;2;AlFo|MaLe;3;-0.572264572;-0.613678621;2;1.25;AlFo/MaLe;NA;NA;NA;NA;NA;-0.624873309;-0.098970209;142.16;1337025.45
B;V23;S3;Schi;3.06143385;2;AlFo|MaLe;3;-0.572264572;-0.613678621;2;1.25;AlFo/MaLe;NA;NA;NA;NA;NA;-0.624873309;-0.098970209;142.16;1337025.45
B;V23;S1;Osm;6.40359285;2;AlFo|MaLe;3;-0.531385529;-0.018556392;1;3;AlFo;NA;NA;NA;NA;NA;-0.624873309;-0.098970209;142.16;1337025.45
B;V23;S1;Schi;5.0137349;2;AlFo|MaLe;3;-0.531385529;-0.018556392;1;3;AlFo;NA;NA;NA;NA;NA;-0.624873309;-0.098970209;142.16;1337025.45
B;V23;S3;Osm;5.63415095;2;AlFo|MaLe;3;-0.572264572;-0.613678621;2;1.25;AlFo/MaLe;NA;NA;NA;NA;NA;-0.624873309;-0.098970209;142.16;1337025.45
B;V24;S1;Pin;1.49191925;1;ElCh;3;0.087709795;0.834502956;1;2;ElCh;NA;NA;NA;NA;NA;-0.194997307;0.78209148;136.8;1150983.48
B;V24;S1;Schi;4.20924205;1;ElCh;3;0.087709795;0.834502956;1;2;ElCh;NA;NA;NA;NA;NA;-0.194997307;0.78209148;136.8;1150983.48
B;V24;S2;Osm;5.09394365;1;ElCh;3;0.087155743;0.996194698;1;4.25;ElCh;17.35;17.31763251;10.03321585;23.48325538;84.85278;-0.194997307;0.78209148;136.8;1150983.48
B;V24;S3;Pin;3.2107517;1;ElCh;2;0.124485152;0.342020143;1;1.5;ElCh;NA;NA;NA;NA;NA;-0.194997307;0.78209148;136.8;1150983.48
B;V24;S1;Osm;5.19910745;1;ElCh;3;0.087709795;0.834502956;1;2;ElCh;NA;NA;NA;NA;NA;-0.194997307;0.78209148;136.8;1150983.48
B;V24;S3;Osm;5.10588645;1;ElCh;2;0.124485152;0.342020143;1;1.5;ElCh;NA;NA;NA;NA;NA;-0.194997307;0.78209148;136.8;1150983.48
B;V24;S3;Schi;2.91262335;1;ElCh;2;0.124485152;0.342020143;1;1.5;ElCh;NA;NA;NA;NA;NA;-0.194997307;0.78209148;136.8;1150983.48
B;V24;S2;Pin;3.2667646;1;ElCh;3;0.087155743;0.996194698;1;4.25;ElCh;17.35;17.31763251;10.03321585;23.48325538;84.85278;-0.194997307;0.78209148;136.8;1150983.48
B;V24;S2;Schi;3.6886681;1;ElCh;3;0.087155743;0.996194698;1;4.25;ElCh;17.35;17.31763251;10.03321585;23.48325538;84.85278;-0.194997307;0.78209148;136.8;1150983.48
B;W10;S2;Osm;5.6835245;1;PhBo;3;0.006352156;0.3639148;1;0.25;ElCh;15.6;17.49649488;10.9752377;23.93087097;84.40139441;-0.08119187;0.512625291;148.49;1334294.29
B;W10;S1;Osm;5.9952637;1;PhBo;3;-0.040273919;0.575943873;1;1.5;ElCh;NA;NA;NA;NA;NA;-0.08119187;0.512625291;148.49;1334294.29
B;W10;S2;Pin;1.87962225;1;PhBo;3;0.006352156;0.3639148;1;0.25;ElCh;15.6;17.49649488;10.9752377;23.93087097;84.40139441;-0.08119187;0.512625291;148.49;1334294.29
B;W10;S2;Schi;3.8642988;1;PhBo;3;0.006352156;0.3639148;1;0.25;ElCh;15.6;17.49649488;10.9752377;23.93087097;84.40139441;-0.08119187;0.512625291;148.49;1334294.29
B;W10;S3;Schi;3.0806584;1;PhBo;4;-0.273184118;0.793384288;1;1.5;ElCh;NA;NA;NA;NA;NA;-0.08119187;0.512625291;148.49;1334294.29
B;W10;S3;Pin;2.7212721;1;PhBo;4;-0.273184118;0.793384288;1;1.5;ElCh;NA;NA;NA;NA;NA;-0.08119187;0.512625291;148.49;1334294.29
B;W10;S3;Osm;5.07518995;1;PhBo;4;-0.273184118;0.793384288;1;1.5;ElCh;NA;NA;NA;NA;NA;-0.08119187;0.512625291;148.49;1334294.29
B;W10;S1;Schi;3.7509006;1;PhBo;3;-0.040273919;0.575943873;1;1.5;ElCh;NA;NA;NA;NA;NA;-0.08119187;0.512625291;148.49;1334294.29
B;W10;S1;Pin;1.58716965;1;PhBo;3;-0.040273919;0.575943873;1;1.5;ElCh;NA;NA;NA;NA;NA;-0.08119187;0.512625291;148.49;1334294.29
B;W11;S1;Pin;1.6224031;1;ElGl;3;-0.209237639;-0.097569114;1;4.75;ElGl;NA;NA;NA;NA;NA;-0.303713088;0.29329232;148.61;1405171.9
B;W11;S3;Schi;3.6108939;1;ElGl;2;-0.152540558;0.286887064;1;3.75;ElGl;NA;NA;NA;NA;NA;-0.303713088;0.29329232;148.61;1405171.9
B;W11;S3;Pin;2.2733076;1;ElGl;2;-0.152540558;0.286887064;1;3.75;ElGl;NA;NA;NA;NA;NA;-0.303713088;0.29329232;148.61;1405171.9
B;W11;S3;Osm;4.74074775;1;ElGl;2;-0.152540558;0.286887064;1;3.75;ElGl;NA;NA;NA;NA;NA;-0.303713088;0.29329232;148.61;1405171.9
B;W11;S1;Osm;5.31358605;1;ElGl;3;-0.209237639;-0.097569114;1;4.75;ElGl;NA;NA;NA;NA;NA;-0.303713088;0.29329232;148.61;1405171.9
B;W11;S2;Schi;5.0292474;1;ElGl;3;-0.08450756;-0.022643732;1;4.5;ElGl;15.06;17.66680066;11.86911749;23.54019556;84.42978632;-0.303713088;0.29329232;148.61;1405171.9
B;W11;S2;Osm;5.90236025;1;ElGl;3;-0.08450756;-0.022643732;1;4.5;ElGl;15.06;17.66680066;11.86911749;23.54019556;84.42978632;-0.303713088;0.29329232;148.61;1405171.9
B;W11;S1;Schi;3.81253085;1;ElGl;3;-0.209237639;-0.097569114;1;4.75;ElGl;NA;NA;NA;NA;NA;-0.303713088;0.29329232;148.61;1405171.9
B;W11;S2;Pin;2.0269764;1;ElGl;3;-0.08450756;-0.022643732;1;4.5;ElGl;15.06;17.66680066;11.86911749;23.54019556;84.42978632;-0.303713088;0.29329232;148.61;1405171.9
B;X08;S1;Osm;5.9049554;4;AiAl|IdPo|MaGr|MeFl;3;-0.118497117;0.344140617;1;1.75;IdPo;NA;NA;NA;NA;NA;-0.211641818;0.692249195;139.53;1290750
B;X08;S1;Pin;2.6142249;4;AiAl|IdPo|MaGr|MeFl;3;-0.118497117;0.344140617;1;1.75;IdPo;NA;NA;NA;NA;NA;-0.211641818;0.692249195;139.53;1290750
B;X08;S1;Schi;4.21949855;4;AiAl|IdPo|MaGr|MeFl;3;-0.118497117;0.344140617;1;1.75;IdPo;NA;NA;NA;NA;NA;-0.211641818;0.692249195;139.53;1290750
B;X08;S2;Osm;5.5818428;4;AiAl|IdPo|MaGr|MeFl;4;-0.45008473;0.536390094;0;0;bare;NA;NA;NA;NA;NA;-0.211641818;0.692249195;139.53;1290750
B;X08;S2;Schi;5.0420881;4;AiAl|IdPo|MaGr|MeFl;4;-0.45008473;0.536390094;0;0;bare;NA;NA;NA;NA;NA;-0.211641818;0.692249195;139.53;1290750
B;X08;S3;Schi;3.1588414;4;AiAl|IdPo|MaGr|MeFl;3;-0.32713428;0.159554049;1;0.5;IdPo;NA;NA;NA;NA;NA;-0.211641818;0.692249195;139.53;1290750
B;X08;S3;Osm;5.81818395;4;AiAl|IdPo|MaGr|MeFl;3;-0.32713428;0.159554049;1;0.5;IdPo;NA;NA;NA;NA;NA;-0.211641818;0.692249195;139.53;1290750
B;X08;S2;Pin;2.94784585;4;AiAl|IdPo|MaGr|MeFl;4;-0.45008473;0.536390094;0;0;bare;NA;NA;NA;NA;NA;-0.211641818;0.692249195;139.53;1290750
B;X08;S3;Pin;2.98341145;4;AiAl|IdPo|MaGr|MeFl;3;-0.32713428;0.159554049;1;0.5;IdPo;NA;NA;NA;NA;NA;-0.211641818;0.692249195;139.53;1290750
B;X21;S3;Osm;5.36730675;1;MaGr;3;0.644544437;0.273592882;1;0.75;MaGr;NA;NA;NA;NA;NA;0.42839262;0.247332594;132.16;1171997
B;X21;S3;Pin;2.94504995;1;MaGr;3;0.644544437;0.273592882;1;0.75;MaGr;NA;NA;NA;NA;NA;0.42839262;0.247332594;132.16;1171997
B;X21;S2;Schi;5.20786745;1;MaGr;3;0.676348545;0.181227046;1;0.25;MaGr;22.95;17.04632713;10.04735519;23.65745632;85.96827021;0.42839262;0.247332594;132.16;1171997
B;X21;S3;Schi;4.23402555;1;MaGr;3;0.644544437;0.273592882;1;0.75;MaGr;NA;NA;NA;NA;NA;0.42839262;0.247332594;132.16;1171997
B;X21;S1;Schi;4.02804875;1;MaGr;3;0.309016994;0.100405708;1;0.75;MaGr;NA;NA;NA;NA;NA;0.42839262;0.247332594;132.16;1171997
B;X21;S2;Osm;5.01154125;1;MaGr;3;0.676348545;0.181227046;1;0.25;MaGr;22.95;17.04632713;10.04735519;23.65745632;85.96827021;0.42839262;0.247332594;132.16;1171997
B;X21;S2;Pin;2.6572292;1;MaGr;3;0.676348545;0.181227046;1;0.25;MaGr;22.95;17.04632713;10.04735519;23.65745632;85.96827021;0.42839262;0.247332594;132.16;1171997
B;X21;S1;Osm;6.1542504;1;MaGr;3;0.309016994;0.100405708;1;0.75;MaGr;NA;NA;NA;NA;NA;0.42839262;0.247332594;132.16;1171997
B;X21;S1;Pin;3.183019;1;MaGr;3;0.309016994;0.100405708;1;0.75;MaGr;NA;NA;NA;NA;NA;0.42839262;0.247332594;132.16;1171997
B;X22;S1;Pin;3.0492684;2;AiAl|MeFl;4;-0.728442174;-0.529244218;1;1.5;AiAl;NA;NA;NA;NA;NA;-0.586519793;-0.061645714;130.73;1354888.23
B;X22;S1;Schi;4.3879132;2;AiAl|MeFl;4;-0.728442174;-0.529244218;1;1.5;AiAl;NA;NA;NA;NA;NA;-0.586519793;-0.061645714;130.73;1354888.23
B;X22;S1;Osm;6.53093405;2;AiAl|MeFl;4;-0.728442174;-0.529244218;1;1.5;AiAl;NA;NA;NA;NA;NA;-0.586519793;-0.061645714;130.73;1354888.23
B;X22;S2;Pin;2.66961;2;AiAl|MeFl;2;-1.342020143;-0.488455386;1;0.75;AiAl;NA;NA;NA;NA;NA;-0.586519793;-0.061645714;130.73;1354888.23
B;X22;S3;Pin;2.8005282;2;AiAl|MeFl;2;-0.557677536;-0.149429245;1;1.75;AiAl;NA;NA;NA;NA;NA;-0.586519793;-0.061645714;130.73;1354888.23
B;X22;S3;Osm;6.9399494;2;AiAl|MeFl;2;-0.557677536;-0.149429245;1;1.75;AiAl;NA;NA;NA;NA;NA;-0.586519793;-0.061645714;130.73;1354888.23
B;X22;S2;Osm;5.9170442;2;AiAl|MeFl;2;-1.342020143;-0.488455386;1;0.75;AiAl;NA;NA;NA;NA;NA;-0.586519793;-0.061645714;130.73;1354888.23
B;X22;S2;Schi;4.28502335;2;AiAl|MeFl;2;-1.342020143;-0.488455386;1;0.75;AiAl;NA;NA;NA;NA;NA;-0.586519793;-0.061645714;130.73;1354888.23
B;X22;S3;Schi;4.10914445;2;AiAl|MeFl;2;-0.557677536;-0.149429245;1;1.75;AiAl;NA;NA;NA;NA;NA;-0.586519793;-0.061645714;130.73;1354888.23
B;Y09;S1;Pin;3.041983;1;CeBi;3;-0.219491129;0.153689343;0;0;bare;NA;NA;NA;NA;NA;-0.138549976;0.555693602;126.7;1369028.4
B;Y09;S2;Osm;4.6895784;1;CeBi;3;0.431090806;0.55177107;0;0;bare;14.9;17.30537551;9.946959016;23.37230309;84.3371114;-0.138549976;0.555693602;126.7;1369028.4
B;Y09;S2;Pin;2.5257124;1;CeBi;3;0.431090806;0.55177107;0;0;bare;14.9;17.30537551;9.946959016;23.37230309;84.3371114;-0.138549976;0.555693602;126.7;1369028.4
B;Y09;S1;Schi;3.7414836;1;CeBi;3;-0.219491129;0.153689343;0;0;bare;NA;NA;NA;NA;NA;-0.138549976;0.555693602;126.7;1369028.4
B;Y09;S1;Osm;5.35914535;1;CeBi;3;-0.219491129;0.153689343;0;0;bare;NA;NA;NA;NA;NA;-0.138549976;0.555693602;126.7;1369028.4
B;Y09;S3;Schi;4.5368186;1;CeBi;3;0.2022116;0.754663964;0;0;bare;NA;NA;NA;NA;NA;-0.138549976;0.555693602;126.7;1369028.4
B;Y09;S3;Pin;2.95826295;1;CeBi;3;0.2022116;0.754663964;0;0;bare;NA;NA;NA;NA;NA;-0.138549976;0.555693602;126.7;1369028.4
B;Y09;S2;Schi;4.69659735;1;CeBi;3;0.431090806;0.55177107;0;0;bare;14.9;17.30537551;9.946959016;23.37230309;84.3371114;-0.138549976;0.555693602;126.7;1369028.4
B;Y09;S3;Osm;5.0219036;1;CeBi;3;0.2022116;0.754663964;0;0;bare;NA;NA;NA;NA;NA;-0.138549976;0.555693602;126.7;1369028.4
B;Y23;S1;Pin;3.37879405;1;AiAl;2;-0.633830676;0.2306955;1;2.25;AiAl;NA;NA;NA;NA;NA;-0.50245879;0.061694182;122.71;1472458.77
B;Y23;S1;Osm;6.88354595;1;AiAl;2;-0.633830676;0.2306955;1;2.25;AiAl;NA;NA;NA;NA;NA;-0.50245879;0.061694182;122.71;1472458.77
B;Y23;S1;Schi;3.6600813;1;AiAl;2;-0.633830676;0.2306955;1;2.25;AiAl;NA;NA;NA;NA;NA;-0.50245879;0.061694182;122.71;1472458.77
